# Supplementary material for: Host genetic variation at a locus near CHD1L impacts HIV sequence diversity in a South African population
Source: J Virol. 2023 Sep 25;97(10):e00954-23. doi: 10.1128/jvi.00954-23 (PMC10617395; doi:10.1128/jvi.00954-23)
Supplement: Tables S1 to S6 — Supplemental tables. [file jvi.00954-23-s0002.xlsx]

## Sheet: TableS1_RT_viralAA_to_alleles
Table S1. Associtations between HIPSS (n=85) host alleles (n =4 chromosome 1 SNPs, n=20 HLA class I alleles) and AA variants in RT (n=22 codons). The significance threshold for chromosome 1 SNPs was set at 4.0E-02. The signifiance threshold for HLA alleles was set at 2.3E-03. The number of HLA alleles per codon varies due to the lack of allele or variant AA information at that position.
RT codon	Host allele	p-value	OR	Lower 95% CI	Upper 95% CI	FDR
4	rs7519713	0.8706	1.124	0.2745	4.605	1.33151
4	rs59784663	0.6956	1.329	0.3196	5.527	1.50713
4	rs77029719	0.7733	1.231	0.2988	5.074	1.34039
4	rs73004025	0.6956	1.329	0.3196	5.527	1.50713
4	HLA_A*02	0.9953	1.003	0.363	2.772	1.17626
4	HLA_A*03	0.1645	2.952	0.6417	13.58	0.8554
4	HLA_A*23	0.8968	1.09	0.2951	4.028	1.29538
4	HLA_A*29	0.4068	0.4206	0.05436	3.255	1.7628
4	HLA_A*30	0.6314	1.276	0.4714	3.454	1.4924
4	HLA_A*68	0.9902	1.007	0.312	3.253	1.22596
4	HLA_C*02	0.4109	0.4068	0.04768	3.471	1.5262
4	HLA_C*03	0.482	0.4634	0.05431	3.954	1.39244
4	HLA_C*04	0.07615	2.959	0.8922	9.811	0.659967
4	HLA_C*06	0.1606	0.2211	0.02685	1.82	1.0439
4	HLA_C*07	0.4448	0.6187	0.1806	2.12	1.4456
4	HLA_C*17	0.9506	0.9626	0.2882	3.215	1.30082
4	HLA_C*18	0.0007038	12.54	2.904	54.16	0.0091494
4	HLA_B*08	0.4824	0.5631	0.1134	2.796	1.25424
4	HLA_B*15	0.7069	1.219	0.4343	3.421	1.31281
4	HLA_B*42	0.9562	1.044	0.2253	4.837	1.24306
4	HLA_B*44	0.9992	1.001	0.1922	5.21	1.12953
4	HLA_B*58	0.8088	0.8187	0.1619	4.14	1.3143
4	HLA_B*81	1.54e-05	39.78	7.488	211.4	0.0004004
20	rs7519713	0.5003	0.4765	0.05521	4.113	2.43003
20	rs59784663	0.5775	0.5409	0.06224	4.701	1.9635
20	rs77029719	0.5482	0.5163	0.05969	4.466	2.32985
20	rs73004025	0.5775	0.5409	0.06224	4.701	1.9635
20	HLA_A*02	0.8819	0.9091	0.2587	3.195	1.57814
20	HLA_A*03	0.9569	1.063	0.1172	9.635	1.41455
20	HLA_A*23	0.01947	4.671	1.282	17.02	0.66198
20	HLA_A*30	0.8622	0.8914	0.2434	3.265	1.6286
20	HLA_A*68	0.9563	1.04	0.2589	4.174	1.5483
20	HLA_C*02	0.7579	0.7086	0.07928	6.334	1.84061
20	HLA_C*03	0.8498	0.8095	0.09093	7.207	1.6996
20	HLA_C*04	0.796	1.219	0.2715	5.475	1.6915
20	HLA_C*06	0.1115	3.229	0.7622	13.68	1.8955
20	HLA_C*07	0.3189	0.4381	0.08646	2.22	2.71065
20	HLA_C*17	0.6449	0.6878	0.14	3.378	1.82722
20	HLA_C*18	0.3185	2.417	0.4268	13.69	3.60967
20	HLA_B*08	0.9567	1.047	0.1967	5.579	1.47854
20	HLA_B*15	0.8935	1.09	0.3071	3.871	1.51895
20	HLA_B*42	0.4543	1.819	0.3795	8.72	3.08924
20	HLA_B*44	0.7625	0.7138	0.0802	6.354	1.72833
20	HLA_B*58	0.6494	0.6055	0.0696	5.268	1.69843
20	HLA_B*81	0.5656	1.67	0.2903	9.608	2.13671
20	HLA_A*02	0.494	0.5957	0.135	2.629	2.79933
21	HLA_A*03	0.2429	2.847	0.4917	16.49	1.33595
21	HLA_A*23	0.528	0.5124	0.06424	4.087	1.65943
21	HLA_A*29	0.5659	1.563	0.3403	7.177	1.24498
21	HLA_A*30	0.09687	2.543	0.8449	7.652	1.06557
21	HLA_A*68	0.5322	0.5414	0.07894	3.713	1.46355
21	HLA_A*74	0.9883	1.017	0.1087	9.513	1.27898
21	HLA_C*03	0.8816	0.8468	0.09481	7.562	1.29301
21	HLA_C*04	0.175	0.1786	0.01481	2.153	1.28333
21	HLA_C*06	0.09484	3.462	0.8063	14.87	2.08648
21	HLA_C*07	0.6201	1.402	0.3687	5.33	1.0494
21	HLA_C*17	0.8151	1.18	0.2955	4.708	1.28087
21	HLA_C*18	0.959	0.9441	0.1051	8.479	1.31862
21	HLA_B*08	0.3258	2.142	0.4688	9.786	1.1946
21	HLA_B*15	0.2806	0.3256	0.04238	2.501	1.23464
21	HLA_B*42	0.552	1.607	0.3367	7.668	1.34933
21	HLA_B*58	0.6186	1.536	0.2834	8.328	1.1341
21	HLA_B*81	0.5893	0.5412	0.05825	5.029	1.1786
36	rs7519713	0.9131	1.068	0.3254	3.509	0.794
36	rs59784663	0.8671	1.114	0.3156	3.93	0.82581
36	rs77029719	0.5929	1.415	0.3965	5.048	0.741125
36	rs73004025	0.8671	1.114	0.3156	3.93	0.82581
36	HLA_A*02	0.2961	1.65	0.6449	4.222	0.74025
36	HLA_A*03	0.771	0.8033	0.1838	3.51	0.811579
36	HLA_A*23	0.05744	7.406	0.9387	58.43	0.382933
36	HLA_A*29	0.296	2.248	0.4921	10.27	0.845714
36	HLA_A*30	0.04303	0.4217	0.1827	0.9733	0.4303
36	HLA_A*68	0.6822	0.8232	0.3244	2.089	0.758
36	HLA_A*74	0.859	0.8719	0.1921	3.957	0.859
36	HLA_C*02	0.3582	2.125	0.4256	10.61	0.651273
36	HLA_C*03	0.1575	4.599	0.5544	38.15	0.7875
36	HLA_C*04	0.0343	4.317	1.114	16.73	0.686
36	HLA_C*06	0.4198	1.657	0.486	5.648	0.699667
36	HLA_C*07	0.6441	0.8035	0.3177	2.032	0.757765
36	HLA_C*17	0.4551	0.6971	0.2704	1.797	0.700154
36	HLA_C*18	0.1896	4.143	0.4954	34.64	0.7584
36	HLA_B*08	0.9533	1.036	0.3224	3.326	0.794417
36	HLA_B*15	0.2868	1.737	0.6289	4.797	0.956
36	HLA_B*42	0.4811	0.6538	0.2005	2.132	0.687286
36	HLA_B*44	0.3498	2.15	0.432	10.7	0.6996
36	HLA_B*58	0.5596	0.6968	0.207	2.345	0.746133
36	HLA_B*81	0.3369	2.043	0.4753	8.783	0.748667
60	rs7519713	0.9002	1.074	0.3518	3.28	0.99022
60	rs59784663	0.7883	1.176	0.3604	3.836	1.08391
60	rs77029719	0.933	0.9527	0.3078	2.949	0.977429
60	rs73004025	0.7883	1.176	0.3604	3.836	1.08391
60	HLA_A*02	0.2503	1.652	0.7019	3.888	0.688325
60	HLA_A*03	0.1285	5.213	0.62	43.83	0.942333
60	HLA_A*23	0.6701	0.8023	0.2912	2.211	0.982813
60	HLA_A*29	0.3271	1.917	0.5216	7.044	0.71962
60	HLA_A*30	0.5904	1.254	0.5497	2.862	0.927771
60	HLA_A*68	0.8348	0.909	0.3707	2.229	0.966611
60	HLA_A*74	0.2208	0.4166	0.1026	1.692	0.693943
60	HLA_C*02	0.8184	1.165	0.3168	4.283	1.00027
60	HLA_C*03	0.9996	0.9996	0.2671	3.741	0.9163
60	HLA_C*04	0.4631	0.6937	0.2611	1.843	0.849017
60	HLA_C*06	0.9589	0.9724	0.3352	2.82	0.917209
60	HLA_C*07	0.4659	1.4	0.5666	3.46	0.788446
60	HLA_C*17	0.3199	1.641	0.6184	4.353	0.781978
60	HLA_C*18	0.02865	0.2009	0.0477	0.8458	0.31515
60	HLA_B*08	0.1661	2.367	0.6993	8.009	0.609033
60	HLA_B*15	0.1371	0.5328	0.2323	1.222	0.75405
60	HLA_B*42	0.1643	3.053	0.6333	14.72	0.72292
60	HLA_B*44	0.3822	1.864	0.4612	7.531	0.7644
60	HLA_B*58	0.9498	1.039	0.3145	3.434	0.9498
60	HLA_B*81	0.02228	0.2312	0.06586	0.8117	0.49016
122	rs7519713	0.1343	0.3371	0.08121	1.399	0.5372
122	rs59784663	0.2237	0.3895	0.08531	1.779	0.71584
122	rs77029719	0.1034	0.3044	0.07274	1.274	0.551467
122	rs73004025	0.2237	0.3895	0.08531	1.779	0.71584
122	HLA_A*02	0.4512	1.767	0.4016	7.778	0.6016
122	HLA_A*23	0.9327	0.9356	0.1995	4.387	0.74616
122	HLA_A*29	0.04369	0.2573	0.0688	0.9623	0.69904
122	HLA_A*30	0.6573	1.347	0.3615	5.016	0.7512
122	HLA_A*68	0.4805	0.6509	0.1975	2.145	0.591385
122	HLA_A*74	0.3976	0.4588	0.07544	2.79	0.7952
122	HLA_C*02	0.7915	1.343	0.151	11.94	0.744941
122	HLA_C*03	0.4172	0.4908	0.08793	2.74	0.741689
122	HLA_C*04	0.6918	1.382	0.2789	6.851	0.73792
122	HLA_C*06	0.4442	0.5588	0.1258	2.481	0.646109
122	HLA_C*07	0.7032	0.7747	0.2083	2.881	0.7032
122	HLA_C*17	0.9621	1.034	0.2598	4.116	0.733029
122	HLA_C*18	0.8972	1.155	0.1294	10.31	0.755537
122	HLA_B*08	0.4281	2.386	0.2777	20.49	0.68496
122	HLA_B*15	0.2576	3.242	0.4231	24.85	0.5888
122	HLA_B*42	0.7938	0.809	0.1651	3.964	0.7056
122	HLA_B*44	0.09839	0.2678	0.05613	1.278	0.78712
123	rs7519713	0.2268	0.4878	0.1523	1.562	0.40824
123	rs59784663	0.1609	0.4285	0.131	1.401	0.57924
123	rs77029719	0.1707	0.4386	0.1349	1.426	0.438943
123	rs73004025	0.1609	0.4285	0.131	1.401	0.57924
123	HLA_A*02	0.1069	2.493	0.8211	7.569	0.48105
123	HLA_A*03	0.8691	1.15	0.2186	6.049	0.823358
123	HLA_A*23	0.3036	0.5714	0.1967	1.66	0.4554
123	HLA_A*29	0.02539	0.2598	0.07968	0.847	0.45702
123	HLA_A*30	0.2741	0.6195	0.2626	1.461	0.448527
123	HLA_A*68	0.2149	2.461	0.5929	10.22	0.4298
123	HLA_A*74	0.529	0.6141	0.1346	2.803	0.680143
123	HLA_C*03	0.2071	3.926	0.4691	32.85	0.465975
123	HLA_C*04	0.09648	0.4076	0.1414	1.174	0.57888
123	HLA_C*06	0.9446	0.9591	0.2957	3.111	0.809657
123	HLA_C*07	0.7096	0.8325	0.3171	2.185	0.7983
123	HLA_C*17	0.9636	1.025	0.3593	2.922	0.7884
123	HLA_C*18	0.6802	0.7362	0.1715	3.159	0.81624
123	HLA_B*08	0.81	0.8653	0.2661	2.814	0.81
123	HLA_B*15	0.4353	1.501	0.541	4.165	0.602723
123	HLA_B*42	0.7935	0.8367	0.2201	3.18	0.840176
123	HLA_B*44	0.9205	1.075	0.2586	4.471	0.82845
123	HLA_B*81	0.04195	0.2548	0.06824	0.9514	0.37755
135	rs7519713	0.3456	1.738	0.551	5.485	1.10592
135	rs59784663	0.4432	1.607	0.4781	5.399	0.787911
135	rs77029719	0.6148	1.36	0.4103	4.51	0.578635
135	rs73004025	0.4432	1.607	0.4781	5.399	0.787911
135	HLA_A*02	0.4751	0.7104	0.2779	1.816	0.584738
135	HLA_A*03	0.04213	4.371	1.054	18.13	0.67408
135	HLA_A*23	0.8336	0.8823	0.2743	2.838	0.606255
135	HLA_A*29	0.8295	0.8679	0.2389	3.153	0.632
135	HLA_A*30	0.6349	0.8001	0.3187	2.009	0.564356
135	HLA_A*68	0.4807	1.4	0.5495	3.567	0.549371
135	HLA_A*74	0.2875	0.3065	0.03468	2.709	1.15
135	HLA_C*02	0.4629	0.5463	0.1088	2.744	0.6172
135	HLA_C*03	0.2085	0.2566	0.03082	2.137	1.112
135	HLA_C*04	0.09267	2.449	0.8622	6.956	0.74136
135	HLA_C*06	0.4877	1.491	0.4824	4.61	0.520213
135	HLA_C*07	0.9479	0.968	0.3646	2.57	0.631933
135	HLA_C*17	0.4348	0.648	0.2182	1.925	0.8696
135	HLA_C*18	0.6617	0.6945	0.1357	3.555	0.557221
135	HLA_B*08	0.7975	1.167	0.3592	3.79	0.638
135	HLA_B*15	0.4488	0.6756	0.245	1.864	0.6528
135	HLA_B*42	0.8715	0.8962	0.2377	3.38	0.606261
135	HLA_B*44	0.4915	1.592	0.4234	5.984	0.4915
135	HLA_B*58	0.358	1.774	0.5224	6.027	0.954667
135	HLA_B*81	0.4057	1.706	0.4846	6.003	0.927314
162	rs7519713	0.1699	0.313	0.05959	1.644	0.5097
162	rs59784663	0.3579	0.4744	0.09679	2.326	0.306771
162	rs77029719	0.2101	0.3458	0.06573	1.82	0.360171
162	rs73004025	0.3579	0.4744	0.09679	2.326	0.306771
162	HLA_A*02	0.05268	2.314	0.9903	5.408	0.31608
162	HLA_A*03	0.4494	1.779	0.4001	7.907	0.2996
162	HLA_A*23	0.1151	0.1901	0.0241	1.499	0.4604
162	HLA_A*29	0.9887	1.009	0.2775	3.672	0.515843
162	HLA_A*30	0.7727	1.142	0.4644	2.807	0.46362
162	HLA_A*68	0.2816	0.4587	0.111	1.895	0.3072
162	HLA_A*74	0.3003	0.2887	0.02751	3.029	0.3003
162	HLA_C*02	0.2455	0.2842	0.03401	2.375	0.327333
162	HLA_C*03	0.2755	0.3065	0.03658	2.568	0.3306
162	HLA_C*04	0.3343	0.5422	0.1565	1.878	0.308585
162	HLA_C*06	0.868	0.8994	0.2576	3.14	0.473455
162	HLA_C*07	0.01579	3.541	1.268	9.888	0.18948
162	HLA_C*17	0.5809	0.7324	0.2424	2.213	0.366884
162	HLA_C*18	0.1826	2.568	0.6415	10.28	0.3652
162	HLA_B*08	0.99	0.992	0.2819	3.492	0.495
162	HLA_B*15	0.1789	0.4256	0.1225	1.479	0.42936
162	HLA_B*42	0.4265	0.5176	0.1021	2.624	0.301059
162	HLA_B*44	0.7904	1.214	0.2907	5.069	0.451657
162	HLA_B*58	0.2335	2.125	0.6148	7.345	0.35025
162	HLA_B*81	0.3619	1.81	0.5055	6.481	0.271425
165	rs7519713	0.5032	0.5792	0.1171	2.865	3.62304
165	rs59784663	0.6034	0.6526	0.1305	3.264	2.17224
165	rs77029719	0.5721	0.6299	0.1268	3.131	3.4326
165	rs73004025	0.6034	0.6526	0.1305	3.264	2.17224
165	HLA_A*02	0.4722	0.6676	0.2219	2.009	4.2498
165	HLA_A*03	0.5925	0.5545	0.064	4.804	3.04714
165	HLA_A*23	0.9884	0.9904	0.2688	3.649	1.61738
165	HLA_A*29	0.616	1.394	0.3802	5.114	1.848
165	HLA_A*30	0.7729	1.157	0.4304	3.109	1.5458
165	HLA_A*68	0.6503	1.277	0.4441	3.67	1.80083
165	HLA_A*74	0.5978	0.5581	0.06393	4.872	2.6901
165	HLA_C*02	0.8684	0.87	0.1677	4.515	1.56312
165	HLA_C*04	0.7023	1.267	0.3762	4.268	1.68552
165	HLA_C*06	0.6993	1.289	0.3559	4.666	1.7982
165	HLA_C*07	0.3145	0.5336	0.1569	1.815	3.774
165	HLA_C*17	0.1729	0.3408	0.07248	1.602	6.2244
165	HLA_C*18	0.2883	2.239	0.5058	9.908	5.1894
165	HLA_B*08	0.6031	1.409	0.3872	5.124	2.4124
165	HLA_B*15	0.7108	0.8105	0.2669	2.461	1.5993
165	HLA_B*44	0.8774	0.8787	0.1699	4.543	1.50411
165	HLA_B*58	0.7197	0.7441	0.1481	3.74	1.52407
165	HLA_B*81	0.8008	0.8079	0.1541	4.235	1.51731
166	rs7519713	0.2225	0.2686	0.03249	2.22	0.712
166	rs59784663	0.2719	0.3048	0.0366	2.538	0.621486
166	rs77029719	0.2533	0.2915	0.03518	2.416	0.675467
166	rs73004025	0.2719	0.3048	0.0366	2.538	0.621486
166	HLA_A*02	0.5925	0.74	0.2457	2.229	0.526667
166	HLA_A*03	0.6496	0.6056	0.06962	5.269	0.51968
166	HLA_A*23	0.042	3.268	1.044	10.23	0.672
166	HLA_A*29	0.9102	0.917	0.2033	4.136	0.661964
166	HLA_A*30	0.6276	1.28	0.4726	3.465	0.528505
166	HLA_A*68	0.08799	2.345	0.8809	6.24	0.35196
166	HLA_C*02	0.4002	0.3984	0.04668	3.4	0.582109
166	HLA_C*03	0.07276	3.609	0.8883	14.67	0.388053
166	HLA_C*04	0.07007	3.026	0.9132	10.03	0.56056
166	HLA_C*06	0.4129	0.5125	0.1035	2.538	0.550533
166	HLA_C*07	0.7149	1.231	0.4038	3.753	0.544686
166	HLA_C*17	0.9579	0.968	0.2892	3.24	0.666365
166	HLA_C*18	0.5593	0.5269	0.06131	4.528	0.5264
166	HLA_B*08	0.4832	1.596	0.4323	5.888	0.552229
166	HLA_B*15	0.3698	1.569	0.5862	4.2	0.59168
166	HLA_B*42	0.4899	0.4835	0.06148	3.803	0.52256
166	HLA_B*44	0.4179	1.834	0.4228	7.956	0.514338
166	HLA_B*58	0.3227	0.3429	0.0411	2.86	0.573689
166	HLA_B*81	0.5144	1.637	0.3719	7.209	0.5144
174	rs7519713	0.3993	1.711	0.4909	5.963	0.342257
174	rs59784663	0.4795	1.577	0.4464	5.569	0.338471
174	rs77029719	0.4778	1.579	0.4474	5.571	0.35835
174	rs73004025	0.4795	1.577	0.4464	5.569	0.338471
174	HLA_A*02	0.0319	0.4098	0.1814	0.9257	0.3828
174	HLA_A*03	0.3913	0.5353	0.1283	2.234	0.3612
174	HLA_A*23	0.1713	2.497	0.6731	9.265	0.293657
174	HLA_A*29	0.1131	0.397	0.1266	1.245	0.4524
174	HLA_A*30	0.9631	1.02	0.4399	2.365	0.48155
174	HLA_A*68	0.07796	3.72	0.8632	16.03	0.46776
174	HLA_A*74	0.9039	1.101	0.2317	5.23	0.4716
174	HLA_C*02	0.6929	0.7736	0.2164	2.765	0.41574
174	HLA_C*03	0.4047	0.5744	0.1559	2.116	0.32376
174	HLA_C*04	0.1465	2.303	0.7469	7.1	0.3516
174	HLA_C*06	0.3544	1.739	0.5391	5.611	0.386618
174	HLA_C*07	0.2026	0.5599	0.2294	1.366	0.3039
174	HLA_C*17	0.1516	0.5031	0.1967	1.287	0.3032
174	HLA_C*18	0.5859	0.6831	0.1734	2.692	0.370042
174	HLA_B*08	0.8985	1.075	0.3527	3.278	0.490091
174	HLA_B*15	0.3801	1.51	0.6016	3.791	0.3801
174	HLA_B*42	0.2575	0.4944	0.146	1.674	0.343333
174	HLA_B*44	0.8357	1.151	0.3057	4.331	0.477543
174	HLA_B*58	0.3396	1.962	0.492	7.821	0.40752
174	HLA_B*81	0.1409	0.3751	0.1017	1.384	0.4227
177	rs7519713	0.1976	2.813	0.5832	13.57	1.1856
177	rs59784663	0.2438	2.565	0.5261	12.51	0.835886
177	rs77029719	0.2366	2.596	0.5347	12.6	0.9464
177	rs73004025	0.2438	2.565	0.5261	12.51	0.835886
177	HLA_A*02	0.1555	0.5506	0.2417	1.255	1.866
177	HLA_A*03	0.5164	0.6107	0.1377	2.709	0.953354
177	HLA_A*23	0.3046	0.5723	0.1972	1.661	0.73104
177	HLA_A*29	0.6175	0.7391	0.2256	2.421	0.78
177	HLA_A*30	0.1069	2.541	0.8179	7.895	2.5656
177	HLA_A*68	0.2153	2.459	0.5925	10.21	1.03344
177	HLA_A*74	0.8479	1.18	0.2183	6.374	0.884765
177	HLA_C*02	0.549	0.6653	0.1754	2.523	0.8784
177	HLA_C*03	0.3759	0.544	0.1413	2.093	0.7518
177	HLA_C*04	0.5844	0.7402	0.2518	2.176	0.825035
177	HLA_C*06	0.5993	1.396	0.4023	4.843	0.799067
177	HLA_C*07	0.5382	1.376	0.4984	3.797	0.922629
177	HLA_C*17	0.5638	1.384	0.4593	4.169	0.8457
177	HLA_C*18	0.682	0.7376	0.172	3.163	0.779429
177	HLA_B*08	0.7134	1.263	0.3637	4.385	0.778255
177	HLA_B*15	0.273	0.6142	0.2569	1.468	0.728
177	HLA_B*42	0.6474	1.432	0.3072	6.677	0.77688
177	HLA_B*44	0.9267	1.069	0.2574	4.442	0.9267
177	HLA_B*58	0.3355	2.185	0.4453	10.72	0.732
177	HLA_B*81	0.1775	0.4059	0.1095	1.505	1.42
178	rs7519713	0.2858	2.062	0.5459	7.788	0.508089
178	rs59784663	0.1936	2.446	0.6351	9.418	0.61952
178	rs77029719	0.2301	2.267	0.5955	8.63	0.525943
178	rs73004025	0.1936	2.446	0.6351	9.418	0.61952
178	HLA_A*02	0.1752	0.3588	0.08154	1.579	0.7008
178	HLA_A*03	0.7134	0.6661	0.07617	5.825	0.600758
178	HLA_A*23	0.7854	1.2	0.3232	4.455	0.5984
178	HLA_A*29	0.9973	1.003	0.2222	4.525	0.693774
178	HLA_A*30	0.488	1.428	0.5218	3.907	0.557714
178	HLA_A*68	0.4538	1.502	0.5181	4.353	0.558523
178	HLA_A*74	0.7218	0.6742	0.07693	5.908	0.57744
178	HLA_C*03	0.5375	0.5085	0.05927	4.363	0.505882
178	HLA_C*04	0.08398	0.1384	0.0147	1.304	0.67184
178	HLA_C*06	0.4453	1.67	0.4476	6.232	0.593733
178	HLA_C*07	0.02283	3.925	1.209	12.74	0.36528
178	HLA_C*17	0.2682	0.4157	0.08789	1.966	0.5364
178	HLA_C*18	0.665	1.448	0.2708	7.745	0.591111
178	HLA_B*08	0.3742	1.822	0.4851	6.844	0.59872
178	HLA_B*15	0.1201	0.1982	0.02574	1.526	0.640533
178	HLA_B*42	0.5326	0.5184	0.06587	4.08	0.5326
178	HLA_B*44	0.9069	1.104	0.2102	5.801	0.659564
178	HLA_B*58	0.4894	1.663	0.3933	7.027	0.522027
178	HLA_B*81	0.3789	0.3782	0.04337	3.298	0.551127
196	rs7519713	0.3783	1.804	0.4854	6.706	1.1349
196	rs59784663	0.6895	1.337	0.3214	5.564	1.27292
196	rs77029719	0.7792	1.225	0.297	5.049	1.1688
196	rs73004025	0.6895	1.337	0.3214	5.564	1.27292
196	HLA_A*02	0.07107	0.153	0.01994	1.175	0.85284
196	HLA_A*23	0.894	1.093	0.2958	4.038	1.0728
196	HLA_A*29	0.4077	0.4214	0.05446	3.26	1.0872
196	HLA_A*30	0.1168	0.2992	0.06622	1.352	0.56064
196	HLA_A*68	0.08506	2.366	0.8878	6.303	0.68048
196	HLA_A*74	0.6523	0.6076	0.06958	5.306	1.3046
196	HLA_C*02	0.9922	1.008	0.1928	5.272	1.0824
196	HLA_C*03	0.8737	1.144	0.2183	5.993	1.10362
196	HLA_C*04	0.8684	0.8955	0.2429	3.302	1.15787
196	HLA_C*06	0.9209	0.9315	0.2296	3.779	1.05246
196	HLA_C*07	0.8644	0.904	0.2838	2.88	1.22033
196	HLA_C*17	0.08927	0.1651	0.02067	1.318	0.53562
196	HLA_C*18	0.2321	2.491	0.5575	11.13	0.795771
196	HLA_B*08	0.1856	0.2405	0.02917	1.984	0.7424
196	HLA_B*15	0.6987	1.226	0.4368	3.442	1.11792
196	HLA_B*44	0.4182	0.4131	0.04856	3.513	1.00368
196	HLA_B*58	0.000901	9.14	2.475	33.75	0.021624
196	HLA_B*81	0.5623	1.547	0.3535	6.772	1.22684
202	rs7519713	0.9545	0.9579	0.2187	4.195	1.38836
202	rs59784663	0.8345	0.8406	0.1647	4.289	1.78027
202	rs77029719	0.9374	1.061	0.2408	4.677	1.42842
202	rs73004025	0.8345	0.8406	0.1647	4.289	1.78027
202	HLA_A*02	0.8053	0.8704	0.2885	2.626	1.98228
202	HLA_A*23	0.7979	1.187	0.3196	4.408	2.12773
202	HLA_A*29	0.4596	1.64	0.4419	6.09	2.94144
202	HLA_A*30	0.2389	0.449	0.1184	1.702	3.8224
202	HLA_A*68	0.8876	1.089	0.335	3.537	1.42016
202	HLA_A*74	0.4804	0.4019	0.03194	5.056	2.56213
202	HLA_C*02	0.8069	1.231	0.2325	6.516	1.84434
202	HLA_C*04	0.5001	0.6113	0.1462	2.556	2.28617
202	HLA_C*06	0.5256	0.5938	0.1188	2.968	2.1024
202	HLA_C*07	0.2961	0.4856	0.1253	1.883	3.1584
202	HLA_C*17	0.8425	0.8825	0.2572	3.028	1.49778
202	HLA_C*18	0.034	4.798	1.126	20.45	1.088
202	HLA_B*08	0.6082	0.6554	0.1303	3.297	1.94624
202	HLA_B*15	0.6085	0.7224	0.2082	2.507	1.77018
202	HLA_B*42	0.2978	0.2708	0.02316	3.167	2.3824
202	HLA_B*44	0.8345	1.194	0.2267	6.287	1.78027
202	HLA_B*58	0.5473	1.558	0.3675	6.608	1.94596
202	HLA_B*81	0.8644	1.142	0.2489	5.24	1.45583
204	rs7519713	0.9762	0.975	0.1847	5.147	1.58051
204	rs59784663	0.8143	1.222	0.2298	6.495	2.12971
204	rs77029719	0.9413	1.065	0.2009	5.643	1.8826
204	rs73004025	0.8143	1.222	0.2298	6.495	2.12971
204	HLA_A*02	0.7811	0.8377	0.2401	2.922	2.21312
204	HLA_A*03	0.9526	0.9356	0.1044	8.386	1.61942
204	HLA_A*23	0.45	0.4497	0.05655	3.576	3.06
204	HLA_A*29	0.6779	1.379	0.3026	6.284	2.30486
204	HLA_A*30	0.1635	2.133	0.7349	6.191	5.559
204	HLA_A*68	0.9483	0.955	0.2377	3.837	1.69696
204	HLA_C*02	0.7134	0.6649	0.0753	5.871	2.20505
204	HLA_C*03	0.4689	1.88	0.3408	10.37	2.6571
204	HLA_C*04	0.3895	0.4651	0.08131	2.66	3.31075
204	HLA_C*06	0.871	0.8721	0.1672	4.547	1.85088
204	HLA_C*07	0.3816	1.752	0.4988	6.154	4.3248
204	HLA_C*17	0.9817	1.016	0.2593	3.982	1.51717
204	HLA_C*18	0.8609	0.8227	0.0928	7.294	1.95137
204	HLA_B*08	0.9463	0.9447	0.1801	4.954	1.78746
204	HLA_B*15	0.9968	0.9974	0.2833	3.512	1.47353
204	HLA_B*42	0.6727	0.6384	0.07958	5.121	2.54131
204	HLA_B*44	0.5468	1.688	0.3074	9.272	2.65589
204	HLA_B*58	0.5654	0.5321	0.06189	4.575	2.40295
204	HLA_B*81	0.2474	2.494	0.5302	11.73	4.2058
211	rs7519713	0.9166	1.071	0.2984	3.841	1.65861
211	rs59784663	0.7848	1.213	0.3033	4.852	1.75426
211	rs77029719	0.5483	1.537	0.3775	6.261	2.60442
211	rs73004025	0.7848	1.213	0.3033	4.852	1.75426
211	HLA_A*02	0.4228	1.508	0.5523	4.117	3.21328
211	HLA_A*03	0.9372	1.069	0.2031	5.626	1.6188
211	HLA_A*23	0.5853	1.434	0.3928	5.235	2.22414
211	HLA_A*29	0.5125	0.6719	0.2044	2.209	3.24583
211	HLA_A*30	0.7665	0.873	0.3561	2.14	1.82044
211	HLA_A*68	0.6424	0.7925	0.297	2.115	1.87778
211	HLA_A*74	0.5253	0.611	0.1336	2.794	2.85163
211	HLA_C*02	0.796	0.8279	0.1977	3.466	1.592
211	HLA_C*03	0.2542	0.4541	0.1169	1.764	4.8298
211	HLA_C*04	0.3698	1.754	0.5138	5.987	3.5131
211	HLA_C*06	0.8481	1.13	0.3241	3.938	1.61139
211	HLA_C*07	0.6815	0.8119	0.3002	2.196	1.72647
211	HLA_C*17	0.9984	1.001	0.3523	2.844	1.5808
211	HLA_C*18	0.3158	2.979	0.3531	25.13	4.00013
211	HLA_B*08	0.9667	1.027	0.2923	3.61	1.59716
211	HLA_B*15	0.5833	0.7735	0.3089	1.936	2.46282
211	HLA_B*42	0.06819	0.321	0.09467	1.089	2.59122
211	HLA_B*44	0.6095	1.525	0.3021	7.697	2.10555
211	HLA_B*58	0.6125	0.7164	0.1971	2.604	1.93958
211	HLA_B*81	0.6713	1.37	0.3199	5.868	1.8221
214	rs7519713	0.9584	1.03	0.3344	3.174	1.21978
214	rs59784663	0.5358	0.6738	0.1931	2.351	1.2502
214	rs77029719	0.7429	0.8208	0.2522	2.672	1.2236
214	rs73004025	0.5358	0.6738	0.1931	2.351	1.2502
214	HLA_A*02	0.1091	0.4612	0.1789	1.189	1.01827
214	HLA_A*03	0.9648	0.9675	0.2234	4.19	1.17454
214	HLA_A*23	0.09126	2.434	0.8669	6.836	1.27764
214	HLA_A*29	0.4188	0.5855	0.16	2.143	1.30293
214	HLA_A*30	0.7947	0.8959	0.3915	2.05	1.2362
214	HLA_A*68	0.367	1.506	0.6185	3.668	1.468
214	HLA_A*74	0.3998	0.4868	0.09111	2.601	1.3993
214	HLA_C*02	0.4948	1.552	0.4396	5.476	1.38544
214	HLA_C*03	0.2589	0.3963	0.07948	1.976	1.2082
214	HLA_C*04	0.9253	0.9528	0.3467	2.619	1.23373
214	HLA_C*06	0.8401	0.893	0.2975	2.68	1.23804
214	HLA_C*07	0.8855	1.068	0.4361	2.616	1.2397
214	HLA_C*17	0.2186	0.526	0.189	1.464	1.5302
214	HLA_C*18	0.2582	2.158	0.569	8.182	1.44592
214	HLA_B*08	0.5808	1.358	0.4588	4.017	1.08416
214	HLA_B*15	0.5732	1.271	0.552	2.926	1.1464
214	HLA_B*42	0.0779	0.1334	0.0142	1.252	2.1812
214	HLA_B*44	0.5123	0.6262	0.1545	2.539	1.30404
214	HLA_B*58	0.6383	0.7394	0.2099	2.604	1.11702
214	HLA_B*81	0.9976	0.9981	0.2893	3.444	1.16387
245	rs7519713	0.8314	0.8337	0.1561	4.452	1.29329
245	rs59784663	0.57	1.871	0.2154	16.26	1.995
245	rs77029719	0.5529	1.921	0.2222	16.61	2.2116
245	rs73004025	0.57	1.871	0.2154	16.26	1.995
245	HLA_A*02	0.1894	3.919	0.5096	30.14	1.76773
245	HLA_A*23	0.09054	0.3289	0.09073	1.192	2.53512
245	HLA_A*29	0.5816	0.6516	0.142	2.99	1.62848
245	HLA_A*30	0.8652	1.119	0.3052	4.104	1.27503
245	HLA_A*68	0.9616	0.9664	0.2408	3.879	1.34624
245	HLA_A*74	0.2418	0.349	0.05988	2.034	1.6926
245	HLA_C*02	0.7399	1.449	0.162	12.96	1.4798
245	HLA_C*03	0.4074	0.4828	0.08619	2.704	2.28144
245	HLA_C*04	0.766	0.7968	0.1784	3.558	1.3405
245	HLA_C*07	0.7302	1.285	0.3087	5.35	1.57274
245	HLA_C*17	0.7768	0.8174	0.2029	3.294	1.27944
245	HLA_B*08	0.4247	2.402	0.2794	20.65	1.98193
245	HLA_B*15	0.1645	0.4579	0.1522	1.377	2.303
245	HLA_B*44	0.7472	1.433	0.1608	12.77	1.39477
245	HLA_B*58	0.6513	1.647	0.1892	14.34	1.65785
245	HLA_B*81	0.7111	1.519	0.1661	13.9	1.65923
248	rs7519713	0.02251	4.315	1.229	15.15	0.101295
248	rs59784663	0.01433	4.903	1.374	17.5	0.25794
248	rs77029719	0.01564	4.783	1.345	17.01	0.09384
248	rs73004025	0.01433	4.903	1.374	17.5	0.25794
248	HLA_A*02	0.637	1.261	0.4816	3.3	0.716625
248	HLA_A*03	0.7387	0.6898	0.07788	6.11	0.7387
248	HLA_A*23	0.5681	0.6399	0.1381	2.964	0.7866
248	HLA_A*29	0.536	1.511	0.4087	5.587	0.804
248	HLA_A*30	0.1129	0.2937	0.06454	1.336	0.290314
248	HLA_A*68	0.5738	1.356	0.4694	3.916	0.737743
248	HLA_A*74	0.626	0.5793	0.06451	5.203	0.7512
248	HLA_C*02	0.0256	4.722	1.208	18.45	0.0768
248	HLA_C*03	0.4543	0.4408	0.05155	3.768	0.81774
248	HLA_C*04	0.471	1.573	0.459	5.39	0.770727
248	HLA_C*06	0.2401	2.114	0.6063	7.369	0.540225
248	HLA_C*07	0.7337	1.214	0.3968	3.716	0.776859
248	HLA_B*15	0.7902	0.8594	0.2815	2.624	0.748611
248	HLA_B*44	0.02436	4.746	1.223	18.41	0.087696
248	HLA_B*58	0.8909	0.892	0.1742	4.568	0.80181
248	HLA_B*81	0.4325	0.4205	0.04832	3.658	0.865
250	rs7519713	0.9008	0.9153	0.2276	3.681	1.9142
250	rs59784663	0.9472	1.049	0.2571	4.276	1.61024
250	rs77029719	0.9986	1.001	0.2474	4.053	1.47619
250	rs73004025	0.9472	1.049	0.2571	4.276	1.61024
250	HLA_A*02	0.7415	0.844	0.3082	2.311	1.93931
250	HLA_A*03	0.6191	0.5766	0.06579	5.053	2.63117
250	HLA_A*23	0.4238	0.536	0.1163	2.47	2.40153
250	HLA_A*29	0.7318	0.7681	0.17	3.471	2.07343
250	HLA_A*30	0.6594	0.7909	0.2787	2.245	2.24196
250	HLA_A*68	0.3921	1.541	0.5723	4.15	2.66628
250	HLA_A*74	0.7826	1.267	0.2355	6.819	1.9006
250	HLA_C*02	0.6163	1.45	0.3392	6.198	2.99346
250	HLA_C*03	0.9144	0.9138	0.1768	4.722	1.7272
250	HLA_C*04	0.3798	1.687	0.5253	5.416	3.2283
250	HLA_C*06	0.8382	1.142	0.319	4.09	1.89992
250	HLA_C*07	0.9759	0.9833	0.3309	2.922	1.50821
250	HLA_C*17	0.3258	0.5156	0.1376	1.932	3.6924
250	HLA_C*18	0.9398	1.066	0.2036	5.581	1.68175
250	HLA_B*08	0.3216	0.4479	0.09153	2.192	5.4672
250	HLA_B*15	0.6222	1.276	0.4838	3.366	2.35053
250	HLA_B*42	0.9096	0.915	0.1974	4.24	1.8192
250	HLA_B*58	0.6928	1.333	0.3206	5.539	2.14138
250	HLA_B*81	0.3033	0.3233	0.03767	2.775	10.3122

## Sheet: TableS2_PR_viralAA_to_alleles
Table S2. Associtations between HIPSS (n=85) host alleles (n =4 chromosome 1 SNPs, n=20 HLA class I alleles) and AA variants in PR (n=7 codons). The significance threshold for chromosome 1 SNPs was set at 4.0E-02. The signifiance threshold for HLA alleles was set at 2.3E-03. The number of HLA alleles per codon varies due to the lack of allele or variant AA information at that position.
PR AA position	Host allele	p-value	OR	Lower 95% CI	Upper 95% CI	FDR
20	rs7519713	0.2469	2.012	0.6163	6.566	0.823
20	rs59784663	0.435	1.635	0.4759	5.616	0.725
20	rs77029719	0.4331	1.637	0.4773	5.614	0.787455
20	rs73004025	0.435	1.635	0.4759	5.616	0.725
20	HLA_A*02	0.8633	0.9238	0.3746	2.278	0.750696
20	HLA_A*03	0.7292	1.306	0.2885	5.908	0.857882
20	HLA_A*23	0.8103	1.145	0.3788	3.462	0.852947
20	HLA_A*29	0.7648	1.2	0.3638	3.957	0.849778
20	HLA_A*30	0.3602	1.494	0.6324	3.529	0.9005
20	HLA_A*68	0.2696	1.693	0.665	4.308	0.770286
20	HLA_A*74	0.576	0.5413	0.06297	4.653	0.768
20	HLA_C*02	0.834	1.168	0.2737	4.982	0.794286
20	HLA_C*03	0.9109	1.087	0.2528	4.671	0.759083
20	HLA_C*04	0.193	2.007	0.703	5.732	0.965
20	HLA_C*06	0.5939	0.7071	0.1978	2.528	0.742375
20	HLA_C*07	0.05969	0.3195	0.09741	1.048	1.1938
20	HLA_C*17	0.07371	2.538	0.9145	7.042	0.7371
20	HLA_C*18	0.8408	1.162	0.2681	5.039	0.764364
20	HLA_B*08	0.3702	0.5356	0.1367	2.098	0.822667
20	HLA_B*15	0.8154	1.116	0.4443	2.803	0.8154
20	HLA_B*42	0.1098	2.882	0.7875	10.54	0.732
20	HLA_B*44	0.418	1.749	0.4523	6.76	0.836
20	HLA_B*58	0.4738	0.5862	0.136	2.527	0.676857
20	HLA_B*81	0.2038	2.273	0.6407	8.062	0.8152
35	rs7519713	0.2543	1.929	0.6235	5.966	0.799229
35	rs59784663	0.3989	1.639	0.5199	5.168	0.87758
35	rs77029719	0.4048	1.627	0.5178	5.11	0.742133
35	rs73004025	0.3989	1.639	0.5199	5.168	0.87758
35	HLA_A*02	0.9078	0.9558	0.4444	2.055	0.9078
35	HLA_A*03	0.1224	0.2731	0.05264	1.417	0.8976
35	HLA_A*23	0.7057	1.213	0.4445	3.313	0.913259
35	HLA_A*29	0.8732	0.9144	0.3049	2.743	0.914781
35	HLA_A*30	0.2634	0.6277	0.2775	1.42	0.72435
35	HLA_A*68	0.606	1.265	0.5175	3.093	0.952286
35	HLA_A*74	0.7414	0.7769	0.1734	3.481	0.906156
35	HLA_C*02	0.6602	1.327	0.3763	4.677	0.907775
35	HLA_C*03	0.742	0.805	0.2213	2.928	0.859158
35	HLA_C*04	0.09717	2.328	0.8578	6.317	1.06887
35	HLA_C*06	0.2066	1.994	0.6832	5.822	0.90904
35	HLA_C*07	0.1552	0.5243	0.2152	1.277	0.8536
35	HLA_C*17	0.3983	0.6672	0.261	1.706	0.973622
35	HLA_C*18	0.4272	1.733	0.446	6.733	0.722954
35	HLA_B*08	0.6253	1.302	0.4519	3.749	0.917107
35	HLA_B*15	0.9573	0.978	0.4338	2.205	0.877525
35	HLA_B*42	0.2354	0.4352	0.1101	1.72	0.863133
35	HLA_B*44	0.02726	6.048	1.224	29.89	0.59972
35	HLA_B*58	0.8429	1.126	0.3485	3.638	0.92719
35	HLA_B*81	0.9139	1.071	0.3104	3.693	0.874165
37	rs7519713	0.9114	1.088	0.2478	4.774	1.72153
37	rs59784663	0.9321	0.9312	0.1807	4.798	1.66797
37	rs77029719	0.5902	0.6225	0.1109	3.494	2.00668
37	rs73004025	0.9321	0.9312	0.1807	4.798	1.66797
37	HLA_A*02	0.935	0.9549	0.3152	2.893	1.51381
37	HLA_A*23	0.7474	0.7775	0.1681	3.596	1.58822
37	HLA_A*30	0.5231	1.396	0.5011	3.891	2.96423
37	HLA_A*68	0.1381	2.171	0.7792	6.051	4.6954
37	HLA_A*74	0.545	0.465	0.03895	5.551	2.64714
37	HLA_C*02	0.2132	2.602	0.5773	11.72	3.6244
37	HLA_C*03	0.6774	1.428	0.2666	7.647	1.77166
37	HLA_C*04	0.2677	0.3956	0.07678	2.039	3.03393
37	HLA_C*06	0.6137	0.6591	0.1306	3.326	1.89689
37	HLA_C*07	0.7219	1.241	0.3783	4.069	1.75319
37	HLA_C*17	0.9941	0.9954	0.2889	3.429	1.53634
37	HLA_C*18	0.6695	0.6242	0.0717	5.434	1.89692
37	HLA_B*08	0.2706	0.3031	0.03624	2.535	2.3001
37	HLA_B*15	0.8248	1.135	0.3703	3.478	1.6496
37	HLA_B*42	0.5656	1.498	0.3771	5.954	2.13671
37	HLA_B*44	0.5648	0.5312	0.06165	4.577	2.4004
37	HLA_B*58	0.4527	1.747	0.4072	7.497	3.07836
37	HLA_B*81	0.7291	1.309	0.2851	6.01	1.65263
60	rs7519713	0.3251	1.854	0.542	6.344	1.6255
60	rs59784663	0.4238	1.704	0.4616	6.289	0.8476
60	rs77029719	0.6427	1.361	0.3703	5.002	0.714111
60	rs73004025	0.4238	1.704	0.4616	6.289	0.8476
60	HLA_A*02	0.4007	0.6247	0.2085	1.872	0.890444
60	HLA_A*03	0.4992	0.4761	0.0553	4.098	0.713143
60	HLA_A*23	0.2913	1.832	0.595	5.643	5.826
60	HLA_A*29	0.7505	1.234	0.3379	4.505	0.714762
60	HLA_A*30	0.3926	1.491	0.5969	3.722	0.9815
60	HLA_A*68	0.7783	1.164	0.4052	3.341	0.707545
60	HLA_A*74	0.341	2.103	0.4554	9.71	1.13667
60	HLA_C*02	0.3321	0.3482	0.0413	2.935	1.3284
60	HLA_C*03	0.373	0.3792	0.0449	3.202	1.06571
60	HLA_C*04	0.8031	1.162	0.3567	3.786	0.698348
60	HLA_C*06	0.6637	0.7367	0.1859	2.92	0.698632
60	HLA_C*07	0.3061	1.718	0.6096	4.839	2.04067
60	HLA_C*17	0.6153	1.313	0.4537	3.801	0.723882
60	HLA_C*18	0.4277	0.4205	0.04942	3.577	0.712833
60	HLA_B*08	0.7104	1.274	0.3543	4.584	0.7104
60	HLA_B*15	0.3016	1.638	0.6422	4.178	3.016
60	HLA_B*42	0.8084	1.181	0.3086	4.516	0.673667
60	HLA_B*44	0.5667	1.526	0.3594	6.48	0.7556
60	HLA_B*58	0.5722	0.6298	0.1266	3.134	0.71525
60	HLA_B*81	0.4336	0.5097	0.09436	2.754	0.667077
63	rs7519713	0.4543	0.6568	0.2184	1.975	0.768815
63	rs59784663	0.625	0.7546	0.244	2.334	0.808824
63	rs77029719	0.6093	0.7461	0.2427	2.294	0.837787
63	rs73004025	0.625	0.7546	0.244	2.334	0.808824
63	HLA_A*02	0.6645	1.185	0.5496	2.557	0.769421
63	HLA_A*03	0.0913	0.2429	0.04701	1.255	0.50215
63	HLA_A*23	0.7238	0.8347	0.3064	2.274	0.758267
63	HLA_A*29	0.4483	1.548	0.5005	4.786	0.821883
63	HLA_A*30	0.5365	0.7794	0.3535	1.718	0.843071
63	HLA_A*68	0.3127	0.6251	0.2511	1.556	0.6254
63	HLA_A*74	0.7276	1.302	0.2945	5.759	0.7276
63	HLA_C*02	0.1238	3	0.7405	12.15	0.389086
63	HLA_C*03	0.08581	0.2882	0.06972	1.192	0.629273
63	HLA_C*04	0.1111	0.4503	0.1688	1.202	0.48884
63	HLA_C*06	0.1157	2.407	0.8057	7.191	0.424233
63	HLA_C*07	0.07887	2.226	0.9118	5.433	0.86757
63	HLA_C*17	0.2667	0.5894	0.2319	1.498	0.58674
63	HLA_C*18	0.2062	2.521	0.601	10.58	0.504044
63	HLA_B*08	0.1789	2.125	0.708	6.379	0.491975
63	HLA_B*15	0.06118	0.4308	0.1784	1.04	1.34596
63	HLA_B*42	0.8178	0.8694	0.2644	2.859	0.782243
63	HLA_B*44	0.7091	1.269	0.363	4.436	0.78001
63	HLA_B*58	0.5709	1.405	0.4337	4.549	0.83732
63	HLA_B*81	0.8453	0.8857	0.2617	2.997	0.774858
74	rs7519713	0.7367	1.245	0.3474	4.459	1.38673
74	rs59784663	0.6209	1.385	0.381	5.034	1.65573
74	rs77029719	0.638	1.362	0.3764	4.925	1.45829
74	rs73004025	0.6209	1.385	0.381	5.034	1.65573
74	HLA_A*02	0.8725	1.077	0.4365	2.656	1.32952
74	HLA_A*03	0.9195	1.09	0.2049	5.798	1.33745
74	HLA_A*23	0.7009	0.775	0.211	2.846	1.49525
74	HLA_A*29	0.6104	0.6751	0.149	3.06	1.77571
74	HLA_A*30	0.8019	0.8824	0.3319	2.346	1.28304
74	HLA_A*68	0.1587	0.2409	0.03327	1.744	1.6928
74	HLA_C*02	0.586	0.6353	0.1241	3.251	2.08356
74	HLA_C*03	0.7505	0.767	0.1495	3.934	1.33422
74	HLA_C*04	0.931	0.9494	0.2933	3.073	1.2953
74	HLA_C*06	0.2548	1.963	0.6148	6.269	1.35893
74	HLA_C*07	0.57	0.7325	0.2503	2.144	2.28
74	HLA_C*17	0.2212	0.4376	0.1164	1.645	1.41568
74	HLA_C*18	0.02578	4.831	1.21	19.29	0.82496
74	HLA_B*08	0.1916	2.176	0.6775	6.986	1.5328
74	HLA_B*15	0.7224	0.831	0.2993	2.307	1.4448
74	HLA_B*42	0.3656	0.3844	0.04847	3.049	1.67131
74	HLA_B*44	0.6011	0.6471	0.1266	3.308	1.92352
74	HLA_B*58	0.03505	3.802	1.098	13.16	0.5608
74	HLA_B*81	0.7768	1.235	0.287	5.313	1.30829
89	rs7519713	0.8205	0.8233	0.1536	4.413	1.43588
89	rs59784663	0.7532	0.7629	0.1412	4.121	1.75747
89	rs77029719	0.7579	0.7672	0.1423	4.136	1.5158
89	rs73004025	0.7532	0.7629	0.1412	4.121	1.75747
89	HLA_A*02	0.1749	4.136	0.5318	32.16	2.4486
89	HLA_A*03	0.9304	0.906	0.09875	8.312	1.37112
89	HLA_A*23	0.3262	0.5037	0.1281	1.98	2.2834
89	HLA_A*29	0.5627	0.636	0.1373	2.945	1.75062
89	HLA_A*30	0.8674	1.118	0.3021	4.136	1.42866
89	HLA_A*68	0.967	0.9711	0.2417	3.901	1.28933
89	HLA_A*74	0.2643	0.3598	0.05978	2.165	2.4668
89	HLA_C*02	0.1294	0.2952	0.061	1.429	3.6232
89	HLA_C*03	0.4227	0.4936	0.08783	2.774	1.6908
89	HLA_C*06	0.9119	1.099	0.2053	5.885	1.41851
89	HLA_C*07	0.3309	0.5257	0.1439	1.921	1.85304
89	HLA_C*17	0.7713	0.8111	0.1975	3.33	1.43976
89	HLA_B*08	0.3936	0.5205	0.1161	2.333	1.8368
89	HLA_B*15	0.5639	1.554	0.3474	6.955	1.57892
89	HLA_B*42	0.94	1.083	0.1347	8.716	1.316
89	HLA_B*44	0.5436	0.5852	0.1039	3.297	1.9026
89	HLA_B*58	0.6625	1.621	0.1852	14.19	1.68636

## Sheet: TableS3_gag_viralAA_to_alleles
Table S3. Associtations between CAPRISA-004 (n=49) host alleles (n =4 chromosome 1 SNPs, n=18 HLA class I alleles) and AA variants in gag (n=93 codons). The significance threshold for chromosome 1 SNPs was set at 4.0E-02. The signifiance threshold for HLA alleles was set at 2.3E-03. The number of HLA alleles per codon varies due to the lack of allele or variant AA information at that position. No…
gag AA position	Host allele	p-value	OR	Lower 95% CI	Upper 95% CI	FDR
7	rs7519713	0.368	0.6	0.2	1.81	1.6192
7	rs59784663	0.633	0.74	0.21	2.6	0.870375
7	rs77029719	0.543	0.71	0.23	2.15	0.9955
7	rs73004025	0.633	0.74	0.21	2.6	0.870375
7	HLA_A*03	0.438	2.56	0.24	27.5	1.07067
7	HLA_A*23	0.401	0.54	0.12	2.3	1.47033
7	HLA_A*29	0.493	0.57	0.11	2.87	0.986
7	HLA_A*68	0.232	2.47	0.56	10.92	2.552
7	HLA_C*02	0.604	1.36	0.42	4.39	0.949143
7	HLA_C*03	0.487	1.74	0.36	8.35	1.0714
7	HLA_C*04	0.418	2.06	0.36	11.85	1.1495
7	HLA_C*06	0.351	0.62	0.22	1.7	1.9305
7	HLA_C*07	0.653	0.78	0.26	2.31	0.798111
7	HLA_C*08	0.718	0.73	0.13	4.07	0.831368
7	HLA_C*17	0.256	0.5	0.15	1.64	1.87733
7	HLA_C*18	0.739	1.52	0.13	18.1	0.77419
7	HLA_B*07	0.722	1.57	0.13	18.73	0.7942
7	HLA_B*08	0.577	1.7	0.26	10.91	0.976462
7	HLA_B*15	0.613	1.43	0.36	5.75	0.899067
7	HLA_B*42	0.404	0.54	0.12	2.32	1.26971
7	HLA_B*44	0.942	1.08	0.13	9.07	0.942
7	HLA_B*58	0.192	0.47	0.15	1.46	4.224
11	rs7519713	0.998	1	0.3	3.36	1.33067
11	rs59784663	0.808	0.84	0.21	3.32	1.50827
11	rs77029719	0.87	0.9	0.27	3.05	1.43294
11	rs73004025	0.808	0.84	0.21	3.32	1.50827
11	HLA_A*03	0.95	1.08	0.1	11.93	1.33
11	HLA_A*23	0.27	3.43	0.38	30.52	2.52
11	HLA_A*29	0.767	1.35	0.19	9.57	1.652
11	HLA_A*68	0.397	0.53	0.12	2.29	1.85267
11	HLA_C*02	0.155	0.41	0.12	1.4	2.17
11	HLA_C*03	0.504	1.99	0.26	15.03	1.764
11	HLA_C*04	0.896	0.89	0.15	5.26	1.39378
11	HLA_C*06	0.555	1.44	0.43	4.8	1.72667
11	HLA_C*07	0.0749	4.36	0.86	22.05	2.0972
11	HLA_C*08	0.566	1.94	0.2	18.54	1.44073
11	HLA_C*17	0.396	0.59	0.17	2.01	2.2176
11	HLA_B*07	0.779	0.7	0.06	8.52	1.558
11	HLA_B*08	0.56	1.99	0.2	19.92	1.568
11	HLA_B*15	0.946	0.95	0.21	4.32	1.39411
11	HLA_B*42	0.749	1.33	0.24	7.43	1.74767
11	HLA_B*44	0.443	0.42	0.04	3.91	1.772
11	HLA_B*58	0.382	1.94	0.44	8.57	2.674
15	rs7519713	0.0671	0.29	0.08	1.09	0.21472
15	rs59784663	0.0635	0.24	0.06	1.08	0.338667
15	rs77029719	0.0508	0.26	0.06	1.01	0.8128
15	rs73004025	0.0635	0.24	0.06	1.08	0.338667
15	HLA_A*03	0.669	0.58	0.05	6.85	0.892
15	HLA_A*29	0.231	0.36	0.07	1.92	0.616
15	HLA_A*68	0.449	2.37	0.26	21.91	0.7184
15	HLA_C*02	0.909	1.1	0.22	5.41	0.9696
15	HLA_C*03	0.9	1.14	0.15	8.46	1.02857
15	HLA_C*04	0.35	0.41	0.06	2.64	0.8
15	HLA_C*06	0.93	1.06	0.27	4.19	0.93
15	HLA_C*07	0.399	2.04	0.39	10.68	0.798
15	HLA_C*17	0.791	1.25	0.25	6.32	0.973538
15	HLA_C*18	0.414	0.35	0.03	4.42	0.736
15	HLA_B*08	0.958	1.07	0.1	11.39	0.851556
15	HLA_B*15	0.0563	0.21	0.04	1.04	0.4504
15	HLA_B*42	0.617	0.63	0.1	3.83	0.897455
15	HLA_B*58	0.941	1.06	0.24	4.67	0.885647
18	rs7519713	0.0325	4.05	1.12	14.58	0.39
18	rs59784663	0.162	2.67	0.67	10.54	0.648
18	rs77029719	0.0663	3.28	0.92	11.65	0.3978
18	rs73004025	0.162	2.67	0.67	10.54	0.648
18	HLA_A*03	0.495	2.08	0.25	17.1	0.54
18	HLA_A*23	0.531	0.58	0.1	3.21	0.490154
18	HLA_A*29	0.205	3.13	0.54	18.3	0.492
18	HLA_A*68	0.722	1.3	0.31	5.43	0.5776
18	HLA_C*02	0.867	1.12	0.31	3.97	0.612
18	HLA_C*04	0.337	0.34	0.04	3.1	0.5055
18	HLA_C*06	0.547	1.39	0.48	4.01	0.468857
18	HLA_C*07	0.257	1.95	0.61	6.17	0.514
18	HLA_C*08	0.327	2.4	0.42	13.76	0.560571
18	HLA_C*17	0.356	0.52	0.13	2.09	0.474667
18	HLA_B*08	0.395	2.18	0.36	13.18	0.474
18	HLA_B*15	0.731	0.77	0.17	3.47	0.54825
18	HLA_B*42	0.496	0.55	0.1	3.08	0.496
18	HLA_B*58	0.948	1.04	0.32	3.37	0.632
20	rs7519713	0.173	2.21	0.71	6.88	0.4844
20	rs59784663	0.175	2.47	0.67	9.14	0.408333
20	rs77029719	0.127	2.49	0.77	8.02	0.889
20	rs73004025	0.175	2.47	0.67	9.14	0.408333
20	HLA_A*03	0.99	0.99	0.09	10.92	0.729474
20	HLA_A*23	0.235	2.5	0.55	11.35	0.41125
20	HLA_A*29	0.647	0.62	0.08	4.68	0.603867
20	HLA_A*68	0.13	3.06	0.72	13.07	0.606667
20	HLA_C*02	0.361	1.74	0.53	5.74	0.561556
20	HLA_C*03	0.444	0.46	0.06	3.37	0.518
20	HLA_C*04	0.994	0.99	0.17	5.88	0.6958
20	HLA_C*06	0.15	2.23	0.75	6.64	0.525
20	HLA_C*07	0.892	0.92	0.27	3.12	0.693778
20	HLA_C*17	0.439	1.63	0.47	5.57	0.558727
20	HLA_B*07	0.785	1.42	0.12	17.33	0.646471
20	HLA_B*08	0.605	1.66	0.24	11.27	0.605
20	HLA_B*15	0.471	1.7	0.4	7.21	0.507231
20	HLA_B*42	0.665	1.41	0.29	6.8	0.581875
20	HLA_B*44	0.383	0.32	0.03	4.11	0.5362
20	HLA_B*58	0.0724	2.95	0.91	9.57	1.0136
28	HLA_A*68	0.842	1.27	0.12	12.86	1.4735
28	HLA_C*02	0.811	1.3	0.15	11.09	1.622
28	HLA_C*04	0.104	0.18	0.02	1.42	1.456
28	HLA_C*07	0.98	1.02	0.18	5.86	1.372
28	HLA_C*08	0.623	0.55	0.05	6.02	2.1805
28	HLA_C*17	0.637	0.66	0.12	3.62	1.7836
28	HLA_C*18	0.196	0.17	0.01	2.47	1.372
28	HLA_B*08	0.683	0.6	0.05	7.12	1.59367
28	HLA_B*15	0.861	1.23	0.12	12.41	1.33933
28	HLA_B*44	0.244	0.14	0.01	3.75	1.13867
31	rs7519713	0.53	0.51	0.06	4.15	1.51429
31	rs59784663	0.851	0.82	0.1	6.48	1.41833
31	rs77029719	0.591	0.57	0.07	4.54	1.4775
31	rs73004025	0.851	0.82	0.1	6.48	1.41833
31	HLA_A*29	0.621	1.63	0.24	11.26	1.38
31	HLA_A*68	0.108	4.36	0.72	26.35	1.08
31	HLA_C*03	0.867	1.19	0.16	8.78	1.23857
31	HLA_C*06	0.789	0.8	0.16	4.03	1.43455
31	HLA_C*07	0.05	5.45	1	29.7	1
31	HLA_C*08	0.124	4.83	0.65	35.97	0.826667
31	HLA_C*17	0.514	0.49	0.06	4.22	1.71333
31	HLA_B*07	0.294	4.01	0.3	53.44	1.47
31	HLA_B*42	0.892	0.85	0.09	8.42	1.18933
31	HLA_B*44	0.443	3.15	0.17	58.9	1.772
31	HLA_B*58	0.634	0.61	0.08	4.57	1.268
34	rs7519713	0.381	0.61	0.2	1.84	0.692727
34	rs59784663	0.954	0.96	0.28	3.37	0.954
34	rs77029719	0.538	0.7	0.23	2.15	0.768571
34	rs73004025	0.954	0.96	0.28	3.37	0.954
34	HLA_A*03	0.956	0.94	0.12	7.58	0.869091
34	HLA_A*23	0.248	0.41	0.09	1.87	1.24
34	HLA_A*29	0.27	0.31	0.04	2.49	0.9
34	HLA_A*68	0.667	0.74	0.19	2.89	0.741111
34	HLA_C*02	0.282	1.91	0.59	6.21	0.805714
34	HLA_C*03	0.331	2.19	0.45	10.63	0.8275
34	HLA_C*04	0.256	2.75	0.48	15.82	1.024
34	HLA_C*06	0.071	0.36	0.12	1.09	0.71
34	HLA_C*07	0.697	0.81	0.27	2.37	0.733684
34	HLA_C*08	0.358	0.43	0.07	2.62	0.716
34	HLA_C*17	0.217	0.47	0.14	1.57	1.44667
34	HLA_C*18	0.537	0.46	0.04	5.44	0.826154
34	HLA_B*07	0.584	2	0.17	23.81	0.73
34	HLA_B*08	0.413	2.18	0.34	13.95	0.688333
34	HLA_B*15	0.347	1.95	0.49	7.8	0.771111
34	HLA_B*42	0.658	0.72	0.17	3.1	0.774118
34	HLA_B*44	0.581	0.55	0.07	4.61	0.774667
34	HLA_B*58	0.0667	0.29	0.08	1.09	1.334
54	rs7519713	0.284	0.48	0.12	1.86	0.441778
54	rs59784663	0.163	0.21	0.02	1.87	0.5705
54	rs77029719	0.142	0.3	0.06	1.5	0.994
54	rs73004025	0.163	0.21	0.02	1.87	0.5705
54	HLA_A*03	0.318	2.95	0.35	24.75	0.4452
54	HLA_A*23	0.561	0.6	0.11	3.33	0.561
54	HLA_A*29	0.742	1.31	0.27	6.39	0.577111
54	HLA_A*68	0.347	0.45	0.08	2.4	0.404833
54	HLA_C*02	0.16	2.35	0.71	7.77	0.746667
54	HLA_C*03	0.398	0.42	0.06	3.14	0.428615
54	HLA_C*04	0.326	0.33	0.04	3.02	0.414909
54	HLA_C*06	0.677	0.79	0.26	2.4	0.557529
54	HLA_C*07	0.119	0.33	0.08	1.33	1.666
54	HLA_C*08	0.249	2.82	0.48	16.38	0.498
54	HLA_C*17	0.247	2.05	0.61	6.88	0.576333
54	HLA_B*07	0.871	1.23	0.1	14.93	0.6097
54	HLA_B*15	0.604	1.46	0.35	6.07	0.5285
54	HLA_B*42	0.579	0.62	0.11	3.42	0.5404
54	HLA_B*44	0.817	1.29	0.15	11.23	0.602
54	HLA_B*58	0.249	0.42	0.09	1.85	0.498
55	rs7519713	0.907	1.1	0.23	5.26	1.814
55	rs59784663	0.526	1.67	0.34	8.07	2.104
55	rs77029719	0.796	1.23	0.26	5.83	1.85733
55	rs73004025	0.526	1.67	0.34	8.07	2.104
55	HLA_A*03	0.661	1.74	0.15	20.72	1.68255
55	HLA_A*29	0.647	1.57	0.23	10.86	1.8116
55	HLA_A*68	0.213	2.95	0.54	16.12	1.988
55	HLA_C*02	0.0514	4.88	0.99	24	0.7196
55	HLA_C*04	0.974	1.04	0.1	10.42	1.43537
55	HLA_C*06	0.557	0.61	0.12	3.17	1.73289
55	HLA_C*07	0.933	1.07	0.24	4.71	1.53671
55	HLA_C*08	0.928	1.11	0.11	11.45	1.624
55	HLA_C*17	0.913	0.91	0.18	4.74	1.70427
55	HLA_B*07	0.394	3.04	0.24	39.19	2.2064
55	HLA_B*08	0.959	0.94	0.09	10.15	1.49178
55	HLA_B*15	0.00477	14.73	2.27	95.44	0.13356
55	HLA_B*42	0.505	1.87	0.3	11.86	2.35667
55	HLA_B*44	0.331	4.5	0.22	93.36	2.317
55	HLA_B*58	0.874	1.13	0.25	5.18	1.88246
58	rs7519713	0.186	0.41	0.11	1.54	0.496
58	rs59784663	0.185	0.37	0.09	1.61	0.74
58	rs77029719	0.15	0.37	0.1	1.43	0.8
58	rs73004025	0.185	0.37	0.09	1.61	0.74
58	HLA_A*03	0.492	0.42	0.03	5.09	0.7872
58	HLA_A*23	0.769	1.4	0.15	13.36	0.946462
58	HLA_A*29	0.769	0.75	0.11	5.19	0.946462
58	HLA_A*68	0.652	0.66	0.11	4.06	0.869333
58	HLA_C*02	0.936	1.07	0.22	5.3	0.880941
58	HLA_C*04	0.998	1	0.1	9.88	0.887111
58	HLA_C*06	0.247	3.5	0.42	29.13	0.494
58	HLA_C*07	0.214	3.97	0.45	34.91	0.489143
58	HLA_C*08	0.839	0.78	0.08	8.1	0.839
58	HLA_C*17	0.11	0.3	0.07	1.31	0.88
58	HLA_C*18	0.362	0.3	0.02	3.92	0.643556
58	HLA_B*08	0.808	0.74	0.07	8.33	0.861867
58	HLA_B*15	0.0275	0.14	0.03	0.81	0.44
58	HLA_B*58	0.51	1.95	0.27	14.34	0.741818
65	rs7519713	0.979	0.98	0.3	3.27	0.979
65	rs59784663	0.821	1.17	0.3	4.64	0.965882
65	rs77029719	0.906	1.08	0.32	3.62	0.953684
65	rs73004025	0.821	1.17	0.3	4.64	0.965882
65	HLA_A*03	0.183	4.47	0.49	40.47	0.732
65	HLA_A*23	0.0762	4.26	0.86	21.14	0.762
65	HLA_A*29	0.983	1.02	0.19	5.38	0.93619
65	HLA_A*68	0.37	0.45	0.08	2.57	0.925
65	HLA_C*02	0.172	0.38	0.1	1.52	0.86
65	HLA_C*03	0.0656	5.98	0.89	40.15	1.312
65	HLA_C*04	0.78	0.77	0.12	4.84	0.975
65	HLA_C*06	0.564	1.39	0.45	4.26	0.867692
65	HLA_C*07	0.355	1.79	0.52	6.17	1.01429
65	HLA_C*08	0.515	0.47	0.05	4.66	0.858333
65	HLA_C*17	0.489	1.56	0.44	5.52	0.889091
65	HLA_B*07	0.765	1.47	0.12	18.38	1.09286
65	HLA_B*08	0.445	2.14	0.3	15.14	0.89
65	HLA_B*15	0.0955	0.15	0.02	1.4	0.636667
65	HLA_B*42	0.259	2.51	0.51	12.35	0.863333
65	HLA_B*44	0.383	0.35	0.03	3.66	0.851111
65	HLA_B*58	0.776	1.19	0.36	3.89	1.03467
68	HLA_A*23	0.798	0.74	0.07	7.67	0.886667
68	HLA_A*68	0.236	2.9	0.5	16.95	0.786667
68	HLA_C*03	0.824	1.31	0.12	13.72	0.824
68	HLA_C*06	0.445	0.5	0.08	2.95	0.741667
68	HLA_C*07	0.0188	15.07	1.57	145	0.188
68	HLA_C*08	0.974	1.04	0.1	11.26	0.885455
68	HLA_C*17	0.317	0.32	0.03	3.01	0.7925
68	HLA_B*07	0.366	3.4	0.24	48.22	0.732
68	HLA_B*08	0.0736	6.02	0.84	43.06	0.368
68	HLA_B*42	0.648	0.58	0.06	6.04	0.81
68	HLA_B*58	0.5	0.47	0.05	4.17	0.714286
69	rs7519713	0.293	2.18	0.51	9.29	1.172
69	rs59784663	0.476	1.78	0.36	8.72	0.634667
69	rs77029719	0.691	1.38	0.29	6.62	0.637846
69	rs73004025	0.476	1.78	0.36	8.72	0.634667
69	HLA_A*23	0.453	2.05	0.32	13.32	0.6795
69	HLA_C*02	0.633	1.53	0.27	8.68	0.633
69	HLA_C*03	0.914	1.13	0.13	9.6	0.7312
69	HLA_C*06	0.392	1.82	0.46	7.18	0.9408
69	HLA_C*07	0.447	1.74	0.42	7.3	0.766286
69	HLA_C*08	0.956	1.07	0.1	11.13	0.717
69	HLA_C*18	0.289	4.32	0.29	64.53	1.734
69	HLA_B*07	0.4	3.01	0.23	39.2	0.8
69	HLA_B*08	0.861	0.81	0.08	8.71	0.738
69	HLA_B*15	0.522	0.48	0.05	4.59	0.569455
69	HLA_B*44	0.198	9.06	0.32	259.3	2.376
69	HLA_B*58	0.329	2	0.5	8.02	0.987
76	rs7519713	0.707	1.24	0.41	3.72	0.998118
76	rs59784663	0.309	0.51	0.14	1.87	2.472
76	rs77029719	0.877	1.09	0.36	3.32	1.0524
76	rs73004025	0.309	0.51	0.14	1.87	2.472
76	HLA_A*03	0.51	2.22	0.21	23.86	1.11273
76	HLA_A*23	0.535	1.62	0.35	7.42	1.07
76	HLA_A*29	0.362	2.63	0.33	21.02	1.24114
76	HLA_A*68	0.337	0.51	0.13	2.02	1.348
76	HLA_C*02	0.839	1.13	0.36	3.52	1.05979
76	HLA_C*03	0.985	1.01	0.25	4.11	1.12571
76	HLA_C*04	0.419	0.51	0.1	2.59	1.11733
76	HLA_C*06	0.332	0.6	0.22	1.68	1.5936
76	HLA_C*07	0.58	1.37	0.45	4.16	1.07077
76	HLA_C*08	0.209	4.2	0.45	39.35	2.508
76	HLA_C*17	0.506	0.67	0.21	2.15	1.2144
76	HLA_B*07	0.766	1.46	0.12	17.43	1.02133
76	HLA_B*08	0.7	1.44	0.22	9.27	1.05
76	HLA_B*15	0.649	1.38	0.34	5.55	1.11257
76	HLA_B*42	0.369	0.51	0.12	2.22	1.107
76	HLA_B*44	0.675	1.58	0.19	13.41	1.08
76	HLA_B*58	0.206	0.48	0.15	1.5	4.944
79	rs7519713	0.659	1.29	0.42	3.96	1.01385
79	rs59784663	0.293	0.43	0.09	2.07	0.976667
79	rs77029719	0.907	1.07	0.34	3.41	0.86381
79	rs73004025	0.293	0.43	0.09	2.07	0.976667
79	HLA_A*03	0.217	4.47	0.41	48.21	0.868
79	HLA_A*23	0.683	0.73	0.16	3.39	0.85375
79	HLA_A*29	0.326	2.36	0.42	13.16	0.724444
79	HLA_A*68	0.729	0.78	0.19	3.21	0.857647
79	HLA_C*02	0.0137	5.7	1.43	22.78	0.274
79	HLA_C*04	0.568	0.6	0.1	3.5	0.946667
79	HLA_C*06	0.425	0.64	0.21	1.93	0.85
79	HLA_C*07	0.47	1.51	0.5	4.57	0.854545
79	HLA_C*08	0.672	0.67	0.11	4.19	0.896
79	HLA_C*17	0.866	1.11	0.34	3.56	0.911579
79	HLA_C*18	0.897	0.85	0.07	10.43	0.897
79	HLA_B*07	0.765	0.68	0.06	8.21	0.85
79	HLA_B*08	0.0615	8.85	0.9	87.04	0.615
79	HLA_B*15	0.0729	3.68	0.89	15.3	0.486
79	HLA_B*42	0.302	2.19	0.49	9.65	0.755
79	HLA_B*44	0.666	0.58	0.05	7.01	0.951429
79	HLA_B*58	0.116	0.28	0.06	1.37	0.58
84	HLA_A*29	0.357	2.7	0.33	22.36	0.119
84	HLA_A*68	0.0541	30.83	0.94	1010	0.1082
84	HLA_C*04	0.294	4.45	0.27	72.09	0.147
84	HLA_C*06	0.388	2.17	0.37	12.63	0.110857
84	HLA_C*08	0.147	11.19	0.43	292	0.147
84	HLA_C*17	0.54	2.13	0.19	23.93	0.12
84	HLA_B*15	0.496	2.54	0.17	37.28	0.124
84	HLA_B*42	0.336	4	0.24	67.34	0.1344
84	HLA_B*58	0.291	2.52	0.45	14.03	0.194
91	rs7519713	0.383	2	0.42	9.54	0.86175
91	rs59784663	0.361	2.68	0.32	22.06	1.2996
91	rs77029719	0.185	4.19	0.5	34.79	3.33
91	rs73004025	0.361	2.68	0.32	22.06	1.2996
91	HLA_A*23	0.985	1.02	0.18	5.79	0.933158
91	HLA_A*68	0.697	1.41	0.25	7.84	0.896143
91	HLA_C*02	0.927	1.07	0.27	4.18	0.981529
91	HLA_C*03	0.25	0.43	0.1	1.83	1.5
91	HLA_C*04	0.676	0.68	0.11	4.12	0.936
91	HLA_C*06	0.447	1.69	0.44	6.45	0.8046
91	HLA_C*07	0.409	1.82	0.44	7.49	0.818
91	HLA_C*08	0.716	1.53	0.16	14.79	0.8055
91	HLA_C*17	0.208	0.44	0.12	1.58	1.872
91	HLA_C*18	0.644	0.55	0.05	6.79	1.05382
91	HLA_B*07	0.645	0.55	0.04	6.84	0.9675
91	HLA_B*15	0.699	1.4	0.25	7.74	0.8388
91	HLA_B*42	0.379	2.69	0.3	24.38	0.974571
91	HLA_B*44	0.275	0.27	0.03	2.83	1.2375
91	HLA_B*58	0.957	0.97	0.27	3.43	0.957
93	rs7519713	0.532	1.42	0.47	4.25	1.064
93	rs59784663	0.908	0.93	0.26	3.26	1.05137
93	rs77029719	0.72	1.23	0.4	3.71	1.056
93	rs73004025	0.908	0.93	0.26	3.26	1.05137
93	HLA_A*03	0.295	3.56	0.33	38.4	1.298
93	HLA_A*23	0.753	1.26	0.29	5.42	1.03537
93	HLA_A*29	0.761	1.28	0.26	6.26	0.984824
93	HLA_A*68	0.293	0.47	0.12	1.91	1.6115
93	HLA_C*02	0.811	0.87	0.28	2.7	0.991222
93	HLA_C*03	0.283	0.42	0.09	2.04	2.07533
93	HLA_C*04	0.259	2.74	0.48	15.77	2.849
93	HLA_C*06	0.24	1.88	0.65	5.42	5.28
93	HLA_C*07	0.389	0.62	0.21	1.85	1.22257
93	HLA_C*08	0.993	0.99	0.18	5.54	1.04029
93	HLA_C*17	0.577	1.39	0.44	4.45	0.976462
93	HLA_B*07	0.557	0.48	0.04	5.67	1.02117
93	HLA_B*08	0.402	0.45	0.07	2.9	1.1055
93	HLA_B*15	0.329	2	0.5	8.05	1.20633
93	HLA_B*42	0.688	0.74	0.17	3.2	1.08114
93	HLA_B*44	0.431	0.42	0.05	3.63	1.05356
93	HLA_B*58	0.475	1.5	0.49	4.55	1.045
94	rs7519713	0.435	2.39	0.27	21.3	1.015
94	rs77029719	0.463	2.28	0.25	20.42	0.926
94	HLA_A*03	0.179	0.15	0.01	2.4	0.6265
94	HLA_A*68	0.973	0.96	0.09	10.22	0.973
94	HLA_C*02	0.983	1.02	0.19	5.43	0.917467
94	HLA_C*04	0.103	0.17	0.02	1.42	0.480667
94	HLA_C*06	0.478	2.12	0.26	17.02	0.8365
94	HLA_C*07	0.795	0.78	0.13	4.91	1.113
94	HLA_C*17	0.828	1.28	0.14	11.37	0.966
94	HLA_C*18	0.239	0.2	0.01	2.93	0.6692
94	HLA_B*08	0.0309	0.03	0	0.73	0.2163
94	HLA_B*15	0.011	0.02	0	0.42	0.154
94	HLA_B*42	0.812	0.75	0.07	8.11	1.03345
94	HLA_B*44	0.885	0.81	0.05	13.14	0.953077
94	HLA_B*58	0.705	1.47	0.2	10.7	1.09667
109	rs7519713	0.566	0.54	0.07	4.37	7.358
109	rs59784663	0.876	0.85	0.11	6.6	1.752
109	rs77029719	0.635	0.61	0.08	4.81	5.50333
109	rs73004025	0.876	0.85	0.11	6.6	1.752
109	HLA_A*23	0.0511	6.15	0.99	38.09	1.3286
109	HLA_C*03	0.853	1.21	0.16	9.19	2.2178
109	HLA_C*04	0.847	1.26	0.12	12.81	2.44689
109	HLA_C*06	0.774	0.79	0.15	4.03	2.87486
109	HLA_C*07	0.731	0.74	0.14	4.06	3.8012
109	HLA_C*08	0.767	1.43	0.14	15.05	3.32367
109	HLA_C*17	0.854	1.17	0.22	6.15	2.01855
109	HLA_B*08	0.827	1.31	0.12	14.85	2.68775
109	HLA_B*42	0.875	0.83	0.08	8.23	1.89583
109	HLA_B*58	0.639	0.62	0.08	4.65	4.1535
110	HLA_A*03	0.0653	8.53	0.87	83.38	0.653
110	HLA_C*02	0.526	1.76	0.31	10.02	1.052
110	HLA_C*03	0.191	3.13	0.57	17.22	0.955
110	HLA_C*06	0.739	0.75	0.14	4.02	0.92375
110	HLA_C*07	0.679	0.7	0.13	3.81	0.97
110	HLA_C*17	0.467	0.44	0.05	3.94	1.1675
110	HLA_B*08	0.2	3.9	0.49	31.28	0.666667
110	HLA_B*15	0.67	0.61	0.06	5.95	1.11667
110	HLA_B*42	0.846	0.8	0.08	7.96	0.94
111	rs7519713	0.041	0.1	0.01	0.91	0.902
111	rs59784663	0.151	0.2	0.02	1.8	1.10733
111	rs77029719	0.0499	0.1	0.01	1	0.5489
111	rs73004025	0.151	0.2	0.02	1.8	1.10733
111	HLA_A*23	0.567	0.61	0.11	3.36	1.134
111	HLA_A*29	0.768	1.27	0.26	6.25	1.1264
111	HLA_A*68	0.871	0.88	0.19	4.01	1.06456
111	HLA_C*02	0.605	0.72	0.21	2.5	0.950714
111	HLA_C*03	0.54	1.57	0.37	6.55	1.32
111	HLA_C*04	0.456	1.87	0.36	9.75	1.254
111	HLA_C*06	0.884	1.08	0.37	3.16	1.02358
111	HLA_C*07	0.803	1.16	0.36	3.77	1.03918
111	HLA_C*17	0.227	2.12	0.63	7.2	0.832333
111	HLA_B*07	0.168	5.84	0.48	71.79	0.7392
111	HLA_B*08	0.546	0.49	0.05	4.91	1.2012
111	HLA_B*15	0.585	1.49	0.36	6.25	1.0725
111	HLA_B*42	0.778	1.25	0.26	5.97	1.06975
111	HLA_B*44	0.318	0.27	0.02	3.49	0.999429
111	HLA_B*58	0.589	1.36	0.45	4.16	0.996769
115	rs7519713	0.655	0.7	0.14	3.4	1.07182
115	rs59784663	0.343	0.45	0.09	2.34	1.2348
115	rs77029719	0.585	0.64	0.13	3.12	1.053
115	rs73004025	0.343	0.45	0.09	2.34	1.2348
115	HLA_A*23	0.154	0.22	0.03	1.75	1.386
115	HLA_A*68	0.881	1.19	0.12	12.11	0.932824
115	HLA_C*02	0.769	1.39	0.16	12.22	0.9228
115	HLA_C*03	0.763	0.74	0.1	5.35	0.981
115	HLA_C*04	0.722	0.65	0.06	6.88	0.999692
115	HLA_C*06	0.405	0.54	0.13	2.31	0.91125
115	HLA_C*07	0.4	2.59	0.28	23.83	1.02857
115	HLA_C*17	0.676	1.59	0.18	13.93	1.014
115	HLA_C*18	0.224	0.2	0.01	2.71	1.008
115	HLA_B*08	0.555	0.47	0.04	5.85	1.11
115	HLA_B*15	0.876	1.2	0.12	12.07	0.9855
115	HLA_B*44	0.0526	0.02	0	1.05	0.9468
115	HLA_B*58	0.173	0.38	0.09	1.54	1.038
118	HLA_A*03	0.804	1.37	0.11	16.89	1.23692
118	HLA_A*23	0.0744	5.43	0.85	34.89	0.744
118	HLA_A*29	0.513	1.94	0.27	14.16	1.14
118	HLA_A*68	0.812	1.25	0.2	7.88	1.16
118	HLA_C*02	0.681	0.62	0.06	6.06	1.23818
118	HLA_C*03	0.0367	8.44	1.14	62.45	0.734
118	HLA_C*06	0.161	0.2	0.02	1.9	0.805
118	HLA_C*07	0.965	0.97	0.22	4.27	1.20625
118	HLA_C*08	0.971	1.04	0.1	11.04	1.14235
118	HLA_C*17	0.861	0.86	0.16	4.67	1.148
118	HLA_C*18	0.268	4.86	0.3	79.86	1.072
118	HLA_B*07	0.393	3.1	0.23	41.55	1.31
118	HLA_B*08	0.393	2.4	0.32	17.81	1.31
118	HLA_B*15	0.758	1.34	0.21	8.51	1.26333
118	HLA_B*42	0.54	1.81	0.27	12	1.08
118	HLA_B*44	0.133	18.26	0.41	804.3	0.886667
118	HLA_B*58	0.51	0.49	0.06	4.11	1.275
120	rs7519713	0.617	0.67	0.14	3.16	1.91956
120	rs59784663	0.932	1.07	0.23	5.02	1.44978
120	rs77029719	0.727	0.76	0.16	3.53	1.35707
120	rs73004025	0.932	1.07	0.23	5.02	1.44978
120	HLA_A*03	0.955	1.07	0.09	12.13	1.337
120	HLA_A*23	0.303	2.35	0.46	11.88	1.6968
120	HLA_A*29	0.916	1.11	0.16	7.61	1.50871
120	HLA_A*68	0.599	1.53	0.32	7.4	2.0965
120	HLA_C*02	0.651	1.39	0.33	5.81	1.519
120	HLA_C*03	0.162	2.88	0.65	12.71	1.512
120	HLA_C*04	0.684	0.63	0.07	5.96	1.47323
120	HLA_C*06	0.985	1.01	0.29	3.56	1.31333
120	HLA_C*07	0.0654	0.13	0.02	1.14	1.8312
120	HLA_C*08	0.742	0.68	0.07	6.7	1.2985
120	HLA_C*17	0.488	1.59	0.43	5.9	1.952
120	HLA_C*18	0.0678	11.64	0.84	162.2	0.9492
120	HLA_B*07	0.626	1.87	0.15	23.19	1.7528
120	HLA_B*15	0.282	0.3	0.03	2.7	1.974
120	HLA_B*42	0.413	0.39	0.04	3.65	1.92733
120	HLA_B*44	0.631	1.95	0.13	29.93	1.60618
120	HLA_B*58	0.686	0.73	0.16	3.31	1.372
121	rs7519713	0.734	0.79	0.2	3.12	0.903385
121	rs59784663	0.349	0.35	0.04	3.16	0.930667
121	rs77029719	0.372	0.48	0.09	2.42	0.744
121	rs73004025	0.349	0.35	0.04	3.16	0.930667
121	HLA_A*23	0.84	1.2	0.2	7.08	0.896
121	HLA_A*68	0.948	0.94	0.16	5.44	0.892235
121	HLA_C*02	0.734	0.79	0.2	3.13	0.903385
121	HLA_C*03	0.647	1.43	0.31	6.7	0.941091
121	HLA_C*04	0.662	0.6	0.06	5.78	0.882667
121	HLA_C*06	0.456	1.56	0.48	5.03	0.810667
121	HLA_C*07	0.107	3.03	0.79	11.68	0.570667
121	HLA_C*08	0.904	0.87	0.09	8.66	0.904
121	HLA_C*18	0.615	1.92	0.15	24.53	0.984
121	HLA_B*07	0.0564	12.3	0.93	162.1	0.9024
121	HLA_B*08	0.228	3.5	0.46	26.69	0.7296
121	HLA_B*44	0.0838	7.88	0.76	81.81	0.6704
121	HLA_B*58	0.154	2.38	0.72	7.87	0.616
123	rs7519713	0.832	0.88	0.28	2.76	1.07671
123	rs59784663	0.67	0.74	0.19	2.91	1.05286
123	rs77029719	0.594	0.72	0.22	2.4	1.188
123	rs73004025	0.67	0.74	0.19	2.91	1.05286
123	HLA_A*03	0.89	1.16	0.14	9.4	1.03053
123	HLA_A*23	0.861	1.14	0.26	5	1.05233
123	HLA_A*29	0.922	1.08	0.22	5.35	0.965905
123	HLA_A*68	0.221	0.39	0.09	1.76	0.9724
123	HLA_C*02	0.288	0.48	0.12	1.87	0.792
123	HLA_C*03	0.142	3.29	0.67	16.09	0.781
123	HLA_C*04	0.908	1.1	0.21	5.68	0.9988
123	HLA_C*06	0.0436	0.26	0.07	0.96	0.4796
123	HLA_C*07	0.597	0.74	0.24	2.29	1.0945
123	HLA_C*08	0.236	3.01	0.49	18.66	0.865333
123	HLA_C*17	0.261	1.98	0.6	6.46	0.820286
123	HLA_C*18	0.82	0.75	0.06	9.18	1.1275
123	HLA_B*07	0.43	2.72	0.23	32.54	0.946
123	HLA_B*08	0.126	0.17	0.02	1.65	0.924
123	HLA_B*15	0.632	0.71	0.17	2.9	1.06954
123	HLA_B*42	0.394	1.91	0.43	8.38	0.963111
123	HLA_B*58	0.039	0.1	0.01	0.89	0.858
128	rs7519713	0.568	1.5	0.38	5.97	1.03273
128	rs59784663	0.737	1.31	0.28	6.18	1.22833
128	rs77029719	0.985	0.99	0.21	4.62	1.15882
128	rs73004025	0.737	1.31	0.28	6.18	1.22833
128	HLA_A*23	0.528	0.49	0.05	4.58	1.32
128	HLA_A*68	0.854	0.85	0.14	4.97	1.13867
128	HLA_C*02	0.423	0.41	0.05	3.6	1.41
128	HLA_C*03	0.857	0.82	0.1	6.97	1.07125
128	HLA_C*04	0.809	0.75	0.08	7.46	1.15571
128	HLA_C*06	0.122	2.68	0.77	9.36	2.44
128	HLA_C*07	0.417	1.73	0.46	6.48	1.668
128	HLA_C*17	0.204	0.24	0.03	2.15	2.04
128	HLA_B*07	0.563	2.11	0.17	26.63	1.126
128	HLA_B*08	0.56	1.79	0.25	12.51	1.24444
128	HLA_B*15	0.331	0.33	0.04	3.08	1.655
128	HLA_B*42	0.469	0.44	0.05	4.14	1.34
128	HLA_B*58	0.221	2.22	0.62	7.97	1.47333
146	rs7519713	0.336	1.75	0.56	5.43	1.8816
146	rs59784663	0.984	1.01	0.26	3.95	1.53067
146	rs77029719	0.561	1.41	0.44	4.51	1.9635
146	rs73004025	0.984	1.01	0.26	3.95	1.53067
146	HLA_A*23	0.539	0.59	0.11	3.23	2.156
146	HLA_A*68	0.0655	3.78	0.92	15.53	0.611333
146	HLA_C*02	0.532	0.65	0.17	2.51	2.48267
146	HLA_C*04	0.907	0.9	0.15	5.28	1.814
146	HLA_C*06	0.632	0.76	0.24	2.36	1.96622
146	HLA_C*07	0.0225	4.19	1.22	14.32	0.63
146	HLA_C*08	0.065	5.66	0.9	35.63	0.91
146	HLA_C*17	0.803	0.85	0.24	3.02	1.87367
146	HLA_C*18	0.892	1.19	0.1	14.37	1.92123
146	HLA_B*07	0.95	1.08	0.09	13.07	1.77333
146	HLA_B*08	0.979	1.03	0.16	6.73	1.61247
146	HLA_B*15	0.666	1.37	0.33	5.66	1.8648
146	HLA_B*42	0.176	0.22	0.02	1.97	1.232
146	HLA_B*44	0.708	0.62	0.05	7.67	1.80218
146	HLA_B*58	0.967	1.03	0.32	3.28	1.69225
147	rs7519713	0.0388	3.67	1.07	12.59	0.3104
147	rs59784663	0.2	2.37	0.63	8.88	0.64
147	rs77029719	0.0731	3.06	0.9	10.39	0.389867
147	rs73004025	0.2	2.37	0.63	8.88	0.64
147	HLA_A*03	0.561	1.87	0.23	15.21	0.5984
147	HLA_A*23	0.723	0.76	0.16	3.49	0.680471
147	HLA_A*29	0.994	0.99	0.2	4.86	0.757333
147	HLA_A*68	0.406	0.53	0.12	2.35	0.541333
147	HLA_C*02	0.0201	4.82	1.28	18.17	0.3216
147	HLA_C*04	0.548	0.58	0.1	3.38	0.626286
147	HLA_C*06	0.237	0.51	0.17	1.56	0.421333
147	HLA_C*07	0.666	1.28	0.42	3.84	0.666
147	HLA_C*08	0.809	0.8	0.13	4.92	0.719111
147	HLA_C*17	0.852	0.89	0.27	2.94	0.717474
147	HLA_C*18	0.342	3.33	0.28	39.73	0.497455
147	HLA_B*07	0.874	0.82	0.07	9.81	0.6992
147	HLA_B*08	0.453	1.98	0.33	11.87	0.557538
147	HLA_B*15	0.213	2.4	0.61	9.48	0.486857
147	HLA_B*42	0.285	0.4	0.07	2.16	0.456
147	HLA_B*44	0.229	0.21	0.02	2.66	0.458
147	HLA_B*58	0.109	0.29	0.06	1.32	0.436
182	rs7519713	0.306	2.11	0.51	8.81	0.816
182	rs59784663	0.11	3.51	0.75	16.33	0.88
182	rs77029719	0.253	2.31	0.55	9.7	0.8096
182	rs73004025	0.11	3.51	0.75	16.33	0.88
182	HLA_A*03	0.463	2.57	0.21	32.1	0.926
182	HLA_A*23	0.329	2.55	0.39	16.77	0.752
182	HLA_A*68	0.694	0.63	0.07	6.16	1.00945
182	HLA_C*02	0.594	0.57	0.07	4.6	1.056
182	HLA_C*04	0.174	3.85	0.55	26.84	0.696
182	HLA_C*06	0.788	0.8	0.16	4.03	0.840533
182	HLA_C*07	0.756	0.76	0.14	4.19	0.930462
182	HLA_C*17	0.071	4.11	0.89	19.05	1.136
182	HLA_B*08	0.776	1.43	0.12	16.31	0.886857
182	HLA_B*15	0.704	0.64	0.07	6.22	0.938667
182	HLA_B*42	0.89	0.85	0.09	8.4	0.89
182	HLA_B*58	0.635	0.62	0.08	4.57	1.016
215	rs7519713	0.845	0.87	0.23	3.35	1.37312
215	rs59784663	0.389	0.54	0.13	2.21	2.0228
215	rs77029719	0.715	0.78	0.2	2.98	1.43
215	rs73004025	0.389	0.54	0.13	2.21	2.0228
215	HLA_A*03	0.951	0.93	0.08	10.49	1.30137
215	HLA_A*23	0.896	0.89	0.15	5.18	1.37035
215	HLA_A*29	0.0332	0.04	0	0.77	0.8632
215	HLA_A*68	0.753	1.32	0.23	7.52	1.3052
215	HLA_C*02	0.748	1.3	0.26	6.43	1.38914
215	HLA_C*03	0.57	0.63	0.13	3.07	1.34727
215	HLA_C*04	0.118	0.25	0.04	1.42	1.534
215	HLA_C*06	0.536	1.55	0.39	6.22	1.54844
215	HLA_C*07	0.178	3.08	0.6	15.88	1.54267
215	HLA_C*08	0.466	0.5	0.08	3.26	1.73086
215	HLA_C*17	0.989	1.01	0.25	4.13	1.2857
215	HLA_C*18	0.527	0.44	0.03	5.64	1.71275
215	HLA_B*08	0.643	1.73	0.17	17.76	1.39317
215	HLA_B*15	0.566	0.63	0.13	3.04	1.4716
215	HLA_B*42	0.942	0.94	0.16	5.49	1.36067
215	HLA_B*58	0.295	3.01	0.38	23.71	1.9175
219	rs7519713	0.696	0.65	0.08	5.62	1.51855
219	rs59784663	0.894	1.16	0.13	10.12	1.4304
219	rs77029719	0.739	0.69	0.08	5.99	1.36431
219	rs73004025	0.894	1.16	0.13	10.12	1.4304
219	HLA_A*03	0.0141	72.74	2.37	2230	0.3384
219	HLA_A*23	0.696	1.62	0.15	17.97	1.51855
219	HLA_A*29	0.468	2.08	0.29	15	2.808
219	HLA_C*02	0.693	0.65	0.08	5.45	1.6632
219	HLA_C*03	0.61	1.67	0.23	11.87	2.09143
219	HLA_C*04	0.529	2.19	0.19	24.92	2.116
219	HLA_C*06	0.639	0.6	0.07	4.99	1.917
219	HLA_C*07	0.135	4.41	0.63	30.83	1.08
219	HLA_C*17	0.961	0.95	0.1	8.59	1.35671
219	HLA_B*08	0.0343	40.94	1.32	1274	0.4116
219	HLA_B*15	0.853	1.25	0.11	13.72	1.46229
219	HLA_B*42	0.667	1.7	0.15	19.27	1.77867
219	HLA_B*44	0.494	2.87	0.14	58.58	2.3712
223	rs7519713	0.426	0.62	0.19	2	1.136
223	rs59784663	0.75	1.24	0.33	4.63	0.947368
223	rs77029719	0.627	0.75	0.23	2.42	1.07486
223	rs73004025	0.75	1.24	0.33	4.63	0.947368
223	HLA_A*03	0.723	0.68	0.08	5.66	0.964
223	HLA_A*23	0.259	2.48	0.51	11.94	0.888
223	HLA_A*29	0.391	0.41	0.05	3.13	1.173
223	HLA_A*68	0.586	0.68	0.17	2.76	1.27855
223	HLA_C*02	0.139	2.61	0.73	9.28	1.112
223	HLA_C*03	0.602	1.46	0.35	6.07	1.204
223	HLA_C*04	0.757	0.77	0.15	4.06	0.865143
223	HLA_C*06	0.184	0.46	0.15	1.45	0.8832
223	HLA_C*07	0.612	0.75	0.24	2.29	1.12985
223	HLA_C*08	0.47	1.97	0.31	12.49	1.128
223	HLA_C*17	0.173	0.41	0.12	1.47	1.038
223	HLA_C*18	0.646	0.55	0.04	7.06	1.0336
223	HLA_B*07	0.646	1.79	0.15	21.59	1.0336
223	HLA_B*08	0.671	1.5	0.23	9.71	0.947294
223	HLA_B*15	0.782	1.22	0.3	4.93	0.853091
223	HLA_B*42	0.217	0.37	0.08	1.8	0.868
223	HLA_B*44	0.0952	9.04	0.68	119.9	1.1424
223	HLA_B*58	0.0865	0.29	0.07	1.2	2.076
224	rs7519713	0.208	2.6	0.59	11.5	0.554667
224	rs59784663	0.0919	4.01	0.8	20.13	0.490133
224	rs77029719	0.163	2.92	0.65	13.16	0.5216
224	rs73004025	0.0919	4.01	0.8	20.13	0.490133
224	HLA_A*03	0.587	2	0.16	24.63	0.9392
224	HLA_A*23	0.0496	6.51	1	42.22	0.3968
224	HLA_C*02	0.506	1.81	0.31	10.48	0.899556
224	HLA_C*03	0.0318	7.01	1.19	41.49	0.5088
224	HLA_C*06	0.648	1.41	0.32	6.19	0.864
224	HLA_C*07	0.671	0.69	0.13	3.77	0.766857
224	HLA_C*17	0.462	0.44	0.05	3.92	0.924
224	HLA_B*07	0.32	3.71	0.28	49.24	0.731429
224	HLA_B*08	0.953	1.08	0.1	11.97	0.953
224	HLA_B*15	0.666	0.61	0.06	5.93	0.819692
224	HLA_B*42	0.841	0.79	0.08	7.92	0.897067
224	HLA_B*58	0.642	0.61	0.08	4.85	0.933818
228	rs7519713	0.636	0.72	0.19	2.75	1.166
228	rs59784663	0.723	0.75	0.16	3.63	1.13614
228	rs77029719	0.741	0.8	0.21	3.03	1.01887
228	rs73004025	0.723	0.75	0.16	3.63	1.13614
228	HLA_A*03	0.213	3.91	0.46	33.6	1.1715
228	HLA_A*23	0.866	0.86	0.15	4.85	1.05844
228	HLA_A*29	0.503	1.73	0.35	8.56	1.22956
228	HLA_A*68	0.595	0.63	0.11	3.47	1.19
228	HLA_C*02	0.323	0.46	0.1	2.16	1.4212
228	HLA_C*03	0.0267	7.56	1.26	45.22	0.5874
228	HLA_C*06	0.344	0.52	0.14	2	1.26133
228	HLA_C*07	0.802	1.17	0.34	4.03	1.03788
228	HLA_C*08	0.648	0.59	0.06	5.68	1.09662
228	HLA_C*17	0.354	0.47	0.09	2.33	1.11257
228	HLA_C*18	0.124	7.16	0.58	87.61	0.909333
228	HLA_B*08	0.112	4.57	0.7	29.86	1.232
228	HLA_B*15	0.591	0.63	0.11	3.43	1.3002
228	HLA_B*42	0.873	0.87	0.15	4.92	1.01084
228	HLA_B*44	0.403	2.63	0.27	25.17	1.10825
242	rs7519713	0.685	0.76	0.2	2.87	0.978571
242	rs59784663	0.31	0.33	0.04	2.77	0.885714
242	rs77029719	0.799	0.84	0.22	3.18	0.99875
242	rs73004025	0.31	0.33	0.04	2.77	0.885714
242	HLA_A*03	0.993	1.01	0.09	11.24	0.945714
242	HLA_A*23	0.32	0.33	0.04	2.94	0.711111
242	HLA_A*29	0.845	0.82	0.12	5.78	0.889474
242	HLA_A*68	0.0758	3.76	0.87	16.25	0.758
242	HLA_C*02	0.799	0.84	0.22	3.25	0.99875
242	HLA_C*03	0.812	1.21	0.26	5.62	0.902222
242	HLA_C*04	0.507	0.47	0.05	4.36	0.845
242	HLA_C*06	0.134	0.3	0.06	1.45	0.536
242	HLA_C*07	0.402	1.68	0.5	5.63	0.730909
242	HLA_C*08	0.0223	9.02	1.37	59.42	0.446
242	HLA_C*17	0.337	0.46	0.09	2.27	0.674
242	HLA_C*18	0.711	1.6	0.13	19.54	0.948
242	HLA_B*07	0.122	7.28	0.59	89.97	0.61
242	HLA_B*08	0.597	1.68	0.25	11.44	0.918462
242	HLA_B*15	0.0764	3.71	0.87	15.79	0.509333
242	HLA_B*42	0.855	0.85	0.15	4.82	0.855
242	HLA_B*58	0.204	0.27	0.03	2.05	0.68
252	rs7519713	0.497	0.67	0.21	2.15	1.10444
252	rs59784663	0.734	0.79	0.2	3.14	1.12923
252	rs77029719	0.84	0.88	0.26	3.01	0.933333
252	rs73004025	0.734	0.79	0.2	3.14	1.12923
252	HLA_A*03	0.893	0.85	0.08	9.51	0.94
252	HLA_A*23	0.482	0.57	0.12	2.76	1.205
252	HLA_A*29	0.79	1.31	0.18	9.46	1.05333
252	HLA_C*02	0.155	0.41	0.12	1.4	1.03333
252	HLA_C*03	0.831	0.85	0.18	3.9	1.03875
252	HLA_C*04	0.236	0.36	0.07	1.94	1.18
252	HLA_C*06	0.723	1.24	0.38	4.11	1.205
252	HLA_C*07	0.333	2.01	0.49	8.28	1.332
252	HLA_C*17	0.834	1.16	0.29	4.63	0.981176
252	HLA_C*18	0.128	0.14	0.01	1.75	1.28
252	HLA_B*08	0.721	1.53	0.15	15.58	1.31091
252	HLA_B*15	0.609	1.56	0.28	8.55	1.218
252	HLA_B*42	0.461	0.55	0.11	2.7	1.31714
252	HLA_B*44	0.0888	0.13	0.01	1.36	1.776
252	HLA_B*58	0.444	1.78	0.41	7.79	1.48
256	rs7519713	0.39	0.58	0.17	2	1.56
256	rs59784663	0.552	0.66	0.17	2.6	1.71733
256	rs77029719	0.56	0.69	0.2	2.38	1.42545
256	rs73004025	0.552	0.66	0.17	2.6	1.71733
256	HLA_A*03	0.346	3.15	0.29	34.2	2.422
256	HLA_A*23	0.955	1.04	0.23	4.71	1.21545
256	HLA_A*29	0.867	1.15	0.23	5.82	1.27768
256	HLA_A*68	0.947	0.95	0.23	3.89	1.26267
256	HLA_C*02	0.865	1.12	0.32	3.96	1.34556
256	HLA_C*03	0.187	0.22	0.02	2.07	2.618
256	HLA_C*04	0.362	2.2	0.4	11.98	2.0272
256	HLA_C*06	0.389	1.59	0.56	4.53	1.81533
256	HLA_C*07	0.671	0.78	0.25	2.42	1.44523
256	HLA_C*08	0.298	2.68	0.42	17.06	2.78133
256	HLA_C*17	0.776	0.84	0.26	2.76	1.44853
256	HLA_C*18	0.815	0.74	0.06	9.59	1.42625
256	HLA_B*07	0.614	0.53	0.04	6.37	1.43267
256	HLA_B*08	0.464	2.01	0.31	12.99	1.624
256	HLA_B*15	0.147	2.93	0.68	12.57	4.116
256	HLA_B*42	0.942	0.95	0.21	4.29	1.3188
256	HLA_B*44	0.816	0.74	0.06	9.45	1.344
256	HLA_B*58	0.716	1.24	0.4	3.85	1.432
260	rs7519713	0.771	0.84	0.27	2.64	1.36059
260	rs59784663	0.506	0.64	0.18	2.35	1.8975
260	rs77029719	0.627	0.75	0.24	2.38	1.34357
260	rs73004025	0.506	0.64	0.18	2.35	1.8975
260	HLA_A*03	0.404	0.41	0.05	3.36	2.424
260	HLA_A*23	0.849	0.86	0.18	4.03	1.415
260	HLA_A*29	0.239	0.36	0.07	1.97	3.585
260	HLA_A*68	0.766	1.26	0.28	5.66	1.43625
260	HLA_C*02	0.606	0.73	0.22	2.42	1.39846
260	HLA_C*03	0.403	2.4	0.31	18.74	3.0225
260	HLA_C*04	0.331	2.99	0.33	27.35	3.31
260	HLA_C*06	0.523	0.71	0.25	2.03	1.569
260	HLA_C*07	0.502	0.68	0.22	2.12	2.15143
260	HLA_C*08	0.893	0.88	0.14	5.49	1.41
260	HLA_C*17	0.407	1.8	0.45	7.16	2.035
260	HLA_B*07	0.929	0.89	0.07	10.77	1.3935
260	HLA_B*08	0.0561	0.15	0.02	1.05	1.683
260	HLA_B*15	0.648	0.72	0.17	2.97	1.296
260	HLA_B*42	0.537	1.72	0.31	9.5	1.3425
260	HLA_B*44	0.524	0.49	0.05	4.45	1.42909
260	HLA_B*58	0.982	0.99	0.31	3.14	1.40286
286	rs7519713	0.474	0.66	0.21	2.07	2.03143
286	rs59784663	0.921	0.94	0.26	3.38	1.535
286	rs77029719	0.609	0.74	0.23	2.34	1.827
286	rs73004025	0.921	0.94	0.26	3.38	1.535
286	HLA_A*03	0.64	1.65	0.2	13.38	1.6
286	HLA_A*23	0.623	0.68	0.15	3.13	1.69909
286	HLA_A*29	0.939	0.94	0.19	4.6	1.34143
286	HLA_A*68	0.0781	3.6	0.87	14.93	2.343
286	HLA_C*02	0.981	1.01	0.32	3.17	1.33773
286	HLA_C*03	0.929	1.07	0.26	4.33	1.3935
286	HLA_C*04	0.91	1.1	0.22	5.55	1.60588
286	HLA_C*06	0.381	0.62	0.21	1.8	2.286
286	HLA_C*07	0.846	1.12	0.37	3.33	1.692
286	HLA_C*08	0.595	1.6	0.28	8.99	1.98333
286	HLA_C*17	0.34	0.54	0.15	1.91	3.4
286	HLA_C*18	0.77	0.69	0.06	8.25	1.65
286	HLA_B*07	0.349	3.28	0.27	39.27	2.6175
286	HLA_B*08	0.546	1.73	0.29	10.28	2.0475
286	HLA_B*15	0.753	0.8	0.2	3.22	1.73769
286	HLA_B*42	0.231	0.36	0.07	1.94	3.465
286	HLA_B*44	0.406	2.48	0.29	21.01	2.03
286	HLA_B*58	0.848	0.9	0.3	2.69	1.59
303	rs7519713	0.961	1.04	0.2	5.52	1.70844
303	rs59784663	0.857	0.81	0.09	7.63	2.28533
303	rs77029719	0.911	1.1	0.21	5.83	1.822
303	rs73004025	0.857	0.81	0.09	7.63	2.28533
303	HLA_A*68	0.971	1.05	0.1	11.14	1.5536
303	HLA_C*02	0.975	0.97	0.18	5.19	1.41818
303	HLA_C*04	0.685	1.64	0.15	17.98	2.74
303	HLA_C*06	0.107	3.36	0.77	14.61	1.712
303	HLA_C*17	0.831	0.79	0.09	7.04	2.6592
303	HLA_B*15	0.268	3.14	0.42	23.78	1.42933
303	HLA_B*58	0.199	2.53	0.61	10.4	1.592
312	rs7519713	0.608	0.75	0.25	2.27	0.648533
312	rs59784663	0.275	0.49	0.13	1.77	2.2
312	rs77029719	0.482	0.67	0.22	2.06	0.701091
312	rs73004025	0.275	0.49	0.13	1.77	2.2
312	HLA_A*23	0.473	1.87	0.34	10.24	0.7568
312	HLA_A*29	0.306	0.42	0.08	2.2	1.224
312	HLA_A*68	0.074	0.27	0.07	1.13	1.184
312	HLA_C*02	0.602	1.39	0.4	4.78	0.740923
312	HLA_C*03	0.607	0.69	0.17	2.84	0.693714
312	HLA_C*06	0.534	1.42	0.47	4.34	0.712
312	HLA_C*07	0.961	1.03	0.32	3.27	0.809263
312	HLA_C*08	0.312	0.41	0.07	2.33	0.9984
312	HLA_C*17	0.343	0.56	0.17	1.85	0.914667
312	HLA_B*07	0.945	0.92	0.08	11.07	0.84
312	HLA_B*08	0.426	2.54	0.26	25.04	0.757333
312	HLA_B*15	0.69	1.36	0.3	6.03	0.69
312	HLA_B*42	0.381	0.51	0.12	2.28	0.762
312	HLA_B*44	0.363	3.23	0.26	40.22	0.829714
312	HLA_B*58	0.864	1.11	0.35	3.51	0.813176
319	rs7519713	0.51	1.69	0.36	7.97	1.53
319	rs59784663	0.996	1.01	0.21	4.77	1.328
319	rs77029719	0.595	1.52	0.32	7.14	1.19
319	rs73004025	0.996	1.01	0.21	4.77	1.328
319	HLA_A*03	0.843	0.78	0.07	8.88	1.2645
319	HLA_A*23	0.0609	0.22	0.05	1.07	1.4616
319	HLA_A*68	0.297	3.23	0.36	29.09	2.376
319	HLA_C*02	0.594	1.53	0.32	7.31	1.296
319	HLA_C*03	0.611	0.67	0.14	3.15	1.128
319	HLA_C*06	0.49	0.66	0.21	2.13	1.68
319	HLA_C*07	0.96	0.97	0.26	3.63	1.35529
319	HLA_C*08	0.791	1.36	0.14	13.32	1.2656
319	HLA_C*17	0.433	0.59	0.16	2.2	2.0784
319	HLA_C*18	0.563	0.48	0.04	5.9	1.50133
319	HLA_B*07	0.587	0.5	0.04	6.18	1.4088
319	HLA_B*08	0.762	1.43	0.14	14.79	1.30629
319	HLA_B*42	0.443	2.38	0.26	21.79	1.772
319	HLA_B*44	0.176	0.18	0.01	2.16	2.112
319	HLA_B*58	0.363	0.57	0.17	1.9	2.178
332	HLA_A*68	0.766	1.45	0.13	16.76	1.31314
332	HLA_C*02	0.22	2.98	0.52	17.08	0.88
332	HLA_C*03	0.134	3.87	0.66	22.7	0.804
332	HLA_C*06	0.649	0.62	0.08	4.98	1.947
332	HLA_C*07	0.684	0.62	0.06	6.24	1.368
332	HLA_B*07	0.0973	11.85	0.64	220.1	1.1676
332	HLA_B*15	0.818	1.33	0.12	14.91	1.227
332	HLA_B*44	0.662	1.92	0.1	35.59	1.5888
332	HLA_B*58	0.884	0.86	0.12	6.3	1.17867
335	rs7519713	0.874	0.9	0.23	3.45	1.49829
335	rs59784663	0.496	2.08	0.25	17.01	3.968
335	rs77029719	0.671	1.4	0.3	6.63	2.013
335	rs73004025	0.496	2.08	0.25	17.01	3.968
335	HLA_A*23	0.74	0.74	0.13	4.36	1.48
335	HLA_A*68	0.991	1.01	0.18	5.83	1.4865
335	HLA_C*02	0.31	0.5	0.13	1.91	3.72
335	HLA_C*03	0.524	0.6	0.13	2.85	2.096
335	HLA_C*04	0.764	1.41	0.15	13.45	1.41046
335	HLA_C*06	0.737	0.81	0.24	2.78	1.608
335	HLA_C*07	0.305	2.37	0.46	12.25	7.32
335	HLA_C*17	0.673	1.42	0.28	7.1	1.6152
335	HLA_C*18	0.502	0.42	0.03	5.26	2.4096
335	HLA_B*15	0.989	1.01	0.18	5.79	1.5824
335	HLA_B*42	0.541	2	0.22	18.52	1.85486
335	HLA_B*58	0.671	0.76	0.21	2.73	2.013
336	rs7519713	0.601	1.44	0.37	5.7	0.983455
336	rs59784663	0.758	1.28	0.27	6.03	1.137
336	rs77029719	0.484	1.64	0.41	6.51	1.089
336	rs73004025	0.758	1.28	0.27	6.03	1.137
336	HLA_A*23	0.527	0.49	0.05	4.55	1.054
336	HLA_A*68	0.0208	6.59	1.33	32.54	0.3744
336	HLA_C*02	0.992	0.99	0.19	5.19	1.05035
336	HLA_C*03	0.101	3.65	0.78	17.18	0.909
336	HLA_C*04	0.414	2.19	0.33	14.34	1.242
336	HLA_C*06	0.278	0.4	0.08	2.1	1.0008
336	HLA_C*07	0.233	0.37	0.07	1.91	1.0485
336	HLA_C*08	0.817	0.76	0.08	7.63	1.05043
336	HLA_C*17	0.869	1.13	0.27	4.7	0.977625
336	HLA_B*07	0.561	2.12	0.17	26.62	1.0098
336	HLA_B*15	0.108	3.64	0.75	17.59	0.648
336	HLA_B*42	0.477	0.44	0.05	4.19	1.22657
336	HLA_B*58	0.82	0.84	0.18	3.88	0.984
339	rs7519713	0.469	1.54	0.48	4.95	1.56333
339	rs59784663	0.704	0.74	0.15	3.59	1.76
339	rs77029719	0.801	1.17	0.34	3.99	1.14429
339	rs73004025	0.704	0.74	0.15	3.59	1.76
339	HLA_A*23	0.872	0.87	0.15	4.89	1.09
339	HLA_A*68	0.766	1.27	0.27	5.91	1.39273
339	HLA_C*02	0.384	1.73	0.5	5.94	1.92
339	HLA_C*04	0.79	1.28	0.21	7.63	1.21538
339	HLA_C*06	0.422	1.57	0.52	4.72	1.688
339	HLA_C*07	0.323	0.49	0.12	2.01	3.23
339	HLA_C*08	0.663	0.6	0.06	5.83	1.89429
339	HLA_C*17	0.815	0.85	0.21	3.38	1.08667
339	HLA_C*18	0.732	1.55	0.13	18.9	1.464
339	HLA_B*15	0.783	1.24	0.27	5.74	1.305
339	HLA_B*42	0.332	0.34	0.04	3.03	2.21333
339	HLA_B*58	0.276	1.89	0.6	5.89	5.52
342	rs7519713	0.56	0.63	0.13	2.97	0.84
342	rs59784663	0.442	0.45	0.06	3.47	0.884
342	rs77029719	0.679	0.72	0.16	3.36	0.718941
342	rs73004025	0.442	0.45	0.06	3.47	0.884
342	HLA_A*03	0.303	3.08	0.36	26.13	1.0908
342	HLA_A*23	0.97	0.97	0.17	5.63	0.918947
342	HLA_A*68	0.281	2.29	0.51	10.27	1.2645
342	HLA_C*02	0.273	0.3	0.04	2.57	1.638
342	HLA_C*03	0.667	0.63	0.08	5.24	0.8004
342	HLA_C*06	0.715	1.25	0.38	4.14	0.715
342	HLA_C*07	0.367	1.77	0.51	6.16	0.943714
342	HLA_C*08	0.629	0.57	0.06	5.6	0.870923
342	HLA_C*17	0.671	1.33	0.36	4.88	0.754875
342	HLA_C*18	0.0779	11.53	0.76	174.7	0.7011
342	HLA_B*08	0.0325	8.38	1.19	58.9	0.585
342	HLA_B*15	0.629	0.65	0.12	3.69	0.870923
342	HLA_B*42	0.328	0.33	0.04	3.05	0.984
342	HLA_B*44	0.549	2.34	0.14	37.99	0.898364
342	HLA_B*58	0.426	1.65	0.48	5.6	0.9585
357	rs7519713	0.0499	3.35	1	11.24	0.8982
357	rs59784663	0.188	2.44	0.65	9.19	0.6768
357	rs77029719	0.101	2.73	0.82	9.04	0.4545
357	rs73004025	0.188	2.44	0.65	9.19	0.6768
357	HLA_A*03	0.761	0.69	0.06	7.52	0.856125
357	HLA_A*23	0.543	0.59	0.11	3.25	0.698143
357	HLA_A*29	0.675	0.66	0.09	4.69	0.81
357	HLA_A*68	0.0614	3.87	0.94	15.96	0.5526
357	HLA_C*02	0.082	2.96	0.87	10.04	0.492
357	HLA_C*03	0.403	0.42	0.05	3.26	0.7254
357	HLA_C*04	0.903	0.9	0.15	5.24	0.903
357	HLA_C*06	0.526	1.41	0.49	4.01	0.860727
357	HLA_C*07	0.27	0.49	0.14	1.75	0.6075
357	HLA_C*08	0.899	1.13	0.18	7.01	0.951882
357	HLA_C*17	0.402	0.55	0.14	2.21	0.804
357	HLA_B*08	0.927	1.09	0.17	7.18	0.878211
357	HLA_B*15	0.238	2.31	0.57	9.32	0.612
357	HLA_B*42	0.533	0.58	0.1	3.21	0.7995
357	HLA_B*58	0.538	1.42	0.47	4.31	0.744923
370	rs7519713	0.975	1.03	0.19	5.55	1.365
370	rs59784663	0.83	1.29	0.13	12.56	1.4525
370	rs77029719	0.982	0.98	0.18	5.32	1.24982
370	rs73004025	0.83	1.29	0.13	12.56	1.4525
370	HLA_C*02	0.5	0.58	0.12	2.81	1.16667
370	HLA_C*06	0.366	0.51	0.12	2.2	1.281
370	HLA_C*07	0.212	0.31	0.05	1.93	1.484
370	HLA_C*08	0.414	0.35	0.03	4.39	1.1592
370	HLA_B*07	0.121	0.11	0.01	1.81	1.694
370	HLA_B*08	0.261	0.2	0.01	3.32	1.218
370	HLA_B*44	0.997	0.99	0.06	15.78	1.16317
370	HLA_B*58	0.649	0.7	0.15	3.26	1.298
372	rs7519713	0.568	1.5	0.38	5.97	1.03273
372	rs59784663	0.737	1.31	0.28	6.18	1.22833
372	rs77029719	0.985	0.99	0.21	4.62	1.15882
372	rs73004025	0.737	1.31	0.28	6.18	1.22833
372	HLA_A*23	0.528	0.49	0.05	4.58	1.32
372	HLA_A*68	0.854	0.85	0.14	4.97	1.13867
372	HLA_C*02	0.423	0.41	0.05	3.6	1.41
372	HLA_C*03	0.857	0.82	0.1	6.97	1.07125
372	HLA_C*04	0.809	0.75	0.08	7.46	1.15571
372	HLA_C*06	0.122	2.68	0.77	9.36	2.44
372	HLA_C*07	0.417	1.73	0.46	6.48	1.668
372	HLA_C*17	0.204	0.24	0.03	2.15	2.04
372	HLA_B*07	0.563	2.11	0.17	26.63	1.126
372	HLA_B*08	0.56	1.79	0.25	12.51	1.24444
372	HLA_B*15	0.331	0.33	0.04	3.08	1.655
372	HLA_B*42	0.469	0.44	0.05	4.14	1.34
372	HLA_B*58	0.221	2.22	0.62	7.97	1.47333
373	rs7519713	0.8	0.84	0.21	3.36	2.24
373	rs59784663	0.851	0.86	0.18	4.17	1.98567
373	rs77029719	0.757	1.28	0.27	6.16	2.6495
373	rs73004025	0.851	0.86	0.18	4.17	1.98567
373	HLA_A*03	0.993	0.99	0.08	11.83	1.63553
373	HLA_A*68	0.889	0.87	0.13	5.73	1.65947
373	HLA_C*02	0.379	2.59	0.31	21.59	3.53733
373	HLA_C*03	0.0908	0.23	0.04	1.27	1.2712
373	HLA_C*04	0.054	0.06	0	1.05	1.512
373	HLA_C*06	0.61	1.46	0.34	6.34	3.416
373	HLA_C*07	0.853	1.17	0.23	5.9	1.706
373	HLA_C*08	0.803	1.36	0.12	14.91	2.044
373	HLA_C*17	0.504	1.77	0.33	9.45	3.528
373	HLA_B*07	0.658	0.56	0.04	7.23	3.07067
373	HLA_B*15	0.767	0.76	0.12	4.8	2.38622
373	HLA_B*42	0.988	1.02	0.16	6.37	1.729
373	HLA_B*58	0.73	1.31	0.28	6.06	2.92
374	rs7519713	0.44	0.61	0.17	2.14	0.48
374	rs59784663	0.107	0.32	0.08	1.28	1.284
374	rs77029719	0.366	0.56	0.16	1.98	0.488
374	rs73004025	0.107	0.32	0.08	1.28	1.284
374	HLA_A*23	0.732	0.73	0.12	4.32	0.5856
374	HLA_A*29	0.965	0.96	0.14	6.7	0.72375
374	HLA_A*68	0.362	0.47	0.09	2.38	0.543
374	HLA_C*02	0.591	1.54	0.32	7.35	0.591
374	HLA_C*06	0.326	0.55	0.17	1.81	0.558857
374	HLA_C*07	0.267	0.47	0.12	1.79	0.801
374	HLA_C*08	0.301	0.36	0.05	2.46	0.602
374	HLA_C*17	0.701	1.37	0.27	6.87	0.647077
374	HLA_B*08	0.973	1.04	0.1	11.1	0.686824
374	HLA_B*15	0.391	2.62	0.29	23.74	0.4692
374	HLA_B*42	0.716	0.72	0.12	4.27	0.613714
374	HLA_B*44	0.225	0.22	0.02	2.5	0.9
374	HLA_B*58	0.283	0.52	0.15	1.73	0.6792
376	rs7519713	0.177	0.19	0.02	2.1	0.944
376	rs59784663	0.568	0.49	0.04	5.69	0.9088
376	rs77029719	0.184	0.2	0.02	2.16	0.736
376	rs73004025	0.568	0.49	0.04	5.69	0.9088
376	HLA_A*29	0.188	3.18	0.57	17.83	0.6016
376	HLA_A*68	0.99	0.98	0.09	11.13	0.99
376	HLA_C*02	0.908	0.91	0.2	4.26	1.03771
376	HLA_C*04	0.779	1.42	0.12	16.6	1.03867
376	HLA_C*06	0.846	0.85	0.17	4.22	1.04123
376	HLA_C*07	0.287	2.71	0.43	16.95	0.765333
376	HLA_C*08	0.417	2.96	0.22	40.74	0.834
376	HLA_C*17	0.397	2.21	0.35	13.74	0.907429
376	HLA_B*07	0.102	11.88	0.61	231.3	1.632
376	HLA_B*42	0.165	4.97	0.52	47.91	1.32
376	HLA_B*44	0.524	0.41	0.03	6.28	0.931556
376	HLA_B*58	0.923	1.08	0.22	5.27	0.984533
380	rs7519713	0.319	1.92	0.53	6.94	1.0208
380	rs59784663	0.791	1.24	0.25	6.07	0.904
380	rs77029719	0.263	2.09	0.57	7.63	1.052
380	rs73004025	0.791	1.24	0.25	6.07	0.904
380	HLA_A*23	0.652	0.6	0.06	5.59	0.869333
380	HLA_A*29	0.884	1.16	0.17	8.09	0.785778
380	HLA_A*68	0.805	1.25	0.21	7.48	0.805
380	HLA_C*02	0.707	1.31	0.32	5.44	0.870154
380	HLA_C*04	0.872	0.83	0.09	8.03	0.820706
380	HLA_C*06	0.471	0.56	0.12	2.69	0.7536
380	HLA_C*07	0.45	0.53	0.1	2.78	0.8
380	HLA_C*08	0.0271	8.76	1.28	60.01	0.4336
380	HLA_C*17	0.53	1.59	0.38	6.69	0.770909
380	HLA_C*18	0.443	2.71	0.21	34.32	0.886
380	HLA_B*07	0.397	3.03	0.23	39.24	1.05867
380	HLA_B*15	0.049	5.18	1.01	26.65	0.392
380	HLA_B*42	0.129	3.75	0.68	20.57	0.688
380	HLA_B*58	0.416	0.44	0.06	3.21	0.950857
381	rs7519713	0.968	1.02	0.33	3.2	1.29067
381	rs59784663	0.821	1.17	0.3	4.65	1.642
381	rs77029719	0.656	1.32	0.39	4.47	2.24914
381	rs73004025	0.821	1.17	0.3	4.65	1.642
381	HLA_A*03	0.78	1.41	0.13	15.29	1.872
381	HLA_A*23	0.951	0.95	0.2	4.44	1.34259
381	HLA_A*68	0.727	0.78	0.19	3.22	2.181
381	HLA_C*02	0.472	0.65	0.2	2.09	2.2656
381	HLA_C*03	0.821	1.19	0.26	5.51	1.642
381	HLA_C*04	0.8	1.26	0.22	7.32	1.74545
381	HLA_C*06	0.138	0.45	0.15	1.29	1.656
381	HLA_C*07	0.222	2.22	0.62	7.96	1.776
381	HLA_C*17	0.748	0.82	0.25	2.73	1.99467
381	HLA_B*08	0.89	0.88	0.13	5.76	1.335
381	HLA_B*15	0.265	2.59	0.49	13.76	1.59
381	HLA_B*42	0.482	1.85	0.33	10.17	1.928
381	HLA_B*44	0.824	0.78	0.09	6.75	1.3184
381	HLA_B*58	0.133	0.42	0.14	1.3	3.192
387	rs7519713	0.713	0.79	0.22	2.79	2.139
387	rs59784663	0.778	0.81	0.18	3.62	1.8672
387	rs77029719	0.842	1.15	0.3	4.44	1.44343
387	rs73004025	0.778	0.81	0.18	3.62	1.8672
387	HLA_A*23	0.937	0.93	0.15	5.8	1.24933
387	HLA_A*29	0.587	0.63	0.12	3.28	2.01257
387	HLA_A*68	0.105	0.24	0.04	1.34	0.63
387	HLA_C*02	0.271	2.28	0.53	9.83	1.3008
387	HLA_C*03	0.771	0.79	0.17	3.78	2.056
387	HLA_C*06	0.0938	0.33	0.09	1.21	0.7504
387	HLA_C*07	0.0906	0.29	0.07	1.22	1.0872
387	HLA_C*08	0.901	0.86	0.08	9.62	1.272
387	HLA_C*17	0.785	0.82	0.19	3.48	1.57
387	HLA_B*08	0.814	0.75	0.07	8.38	1.50277
387	HLA_B*15	0.277	3.48	0.37	32.94	1.108
387	HLA_B*42	0.846	0.83	0.13	5.25	1.3536
387	HLA_B*44	0.868	1.21	0.13	11.72	1.302
387	HLA_B*58	0.0857	0.32	0.09	1.17	2.0568
389	rs7519713	0.825	0.88	0.28	2.73	0.873529
389	rs59784663	0.852	1.13	0.31	4.08	0.852
389	rs77029719	0.997	1	0.32	3.14	0.854571
389	rs73004025	0.852	1.13	0.31	4.08	0.852
389	HLA_A*23	0.411	1.87	0.42	8.29	0.822
389	HLA_A*29	0.284	0.29	0.03	2.76	1.0224
389	HLA_A*68	0.269	0.43	0.1	1.92	1.614
389	HLA_C*02	0.47	1.61	0.44	5.89	0.846
389	HLA_C*03	0.407	0.52	0.11	2.42	0.91575
389	HLA_C*04	0.038	10.65	1.14	99.39	0.684
389	HLA_C*06	0.518	0.71	0.25	2.01	0.717231
389	HLA_C*07	0.268	0.51	0.16	1.67	2.412
389	HLA_C*08	0.627	1.54	0.27	8.88	0.7524
389	HLA_C*17	0.477	1.53	0.47	4.98	0.7155
389	HLA_C*18	0.473	2.52	0.2	31.24	0.774
389	HLA_B*07	0.355	3.24	0.27	39.2	1.065
389	HLA_B*08	0.281	0.29	0.03	2.79	1.2645
389	HLA_B*15	0.357	1.92	0.48	7.76	0.918
389	HLA_B*42	0.874	1.13	0.25	5.01	0.7866
389	HLA_B*44	0.744	0.68	0.07	6.7	0.837
389	HLA_B*58	0.547	1.41	0.46	4.32	0.703286
390	rs7519713	0.261	2.01	0.6	6.73	0.957
390	rs59784663	0.73	1.3	0.3	5.64	1.14714
390	rs77029719	0.216	2.17	0.64	7.38	0.9504
390	rs73004025	0.73	1.3	0.3	5.64	1.14714
390	HLA_A*03	0.557	2.11	0.17	25.6	1.114
390	HLA_A*23	0.927	1.09	0.18	6.63	0.971143
390	HLA_A*29	0.74	0.7	0.09	5.72	1.0175
390	HLA_A*68	0.443	1.91	0.37	9.99	1.08289
390	HLA_C*02	0.0254	5	1.22	20.5	0.5588
390	HLA_C*04	0.575	0.52	0.05	5.11	1.05417
390	HLA_C*06	0.207	0.37	0.08	1.74	1.1385
390	HLA_C*07	0.879	1.11	0.28	4.47	1.01779
390	HLA_C*08	0.898	0.86	0.08	8.82	0.9878
390	HLA_C*17	0.798	1.21	0.29	5.04	1.03271
390	HLA_C*18	0.718	1.62	0.12	22.42	1.21508
390	HLA_B*07	0.0506	13.53	0.99	184.3	0.5566
390	HLA_B*08	0.861	1.24	0.11	13.61	1.05233
390	HLA_B*15	0.142	3.34	0.67	16.7	1.04133
390	HLA_B*42	0.262	2.65	0.48	14.57	0.823429
390	HLA_B*44	0.268	0.22	0.02	3.16	0.737
390	HLA_B*58	0.453	0.56	0.12	2.55	0.9966
403	rs7519713	0.643	1.46	0.29	7.34	1.286
403	rs59784663	0.313	2.32	0.45	11.94	3.756
403	rs77029719	0.569	1.59	0.32	7.93	1.51733
403	rs73004025	0.313	2.32	0.45	11.94	3.756
403	HLA_A*03	0.344	3.49	0.26	46.26	1.6512
403	HLA_A*23	0.924	1.12	0.11	11.42	1.4784
403	HLA_A*29	0.522	1.89	0.27	13.2	2.088
403	HLA_A*68	0.0108	23.01	2.07	256.3	0.2592
403	HLA_C*02	0.548	1.7	0.3	9.52	1.644
403	HLA_C*04	0.699	1.59	0.15	16.78	1.19829
403	HLA_C*06	0.966	1.04	0.2	5.3	1.449
403	HLA_C*07	0.975	1.03	0.18	5.96	1.37647
403	HLA_C*08	0.593	1.92	0.17	21.21	1.4232
403	HLA_C*17	0.668	0.62	0.07	5.47	1.23323
403	HLA_B*08	0.602	1.95	0.16	23.94	1.31345
403	HLA_B*15	0.339	2.58	0.37	17.94	2.034
403	HLA_B*58	0.542	1.61	0.35	7.38	1.85829
406	rs7519713	0.544	1.68	0.31	8.95	1.088
406	rs59784663	0.879	1.18	0.14	10.12	1.11873
406	rs77029719	0.772	0.73	0.09	6.23	1.20089
406	rs73004025	0.879	1.18	0.14	10.12	1.11873
406	HLA_A*29	0.458	2.11	0.29	15.14	1.06867
406	HLA_A*68	0.841	1.28	0.12	14.22	1.1774
406	HLA_C*06	0.202	2.74	0.58	12.89	1.414
406	HLA_C*07	0.143	4.21	0.61	28.81	2.002
406	HLA_C*17	0.94	0.92	0.1	8.31	1.01231
406	HLA_B*08	0.323	3.97	0.26	61.45	1.50733
406	HLA_B*42	0.68	1.66	0.15	18.66	1.19
406	HLA_B*44	0.441	3.34	0.16	71.18	1.2348
406	HLA_B*58	0.394	1.97	0.41	9.35	1.379
418	rs7519713	0.207	0.35	0.07	1.78	4.968
418	rs59784663	0.252	0.28	0.03	2.49	1.2096
418	rs77029719	0.245	0.38	0.08	1.94	1.47
418	rs73004025	0.252	0.28	0.03	2.49	1.2096
418	HLA_A*03	0.827	1.31	0.12	14.87	1.04463
418	HLA_A*23	0.891	0.89	0.16	5.04	1.01829
418	HLA_A*29	0.757	0.73	0.1	5.41	1.29771
418	HLA_A*68	0.661	0.68	0.12	3.79	1.44218
418	HLA_C*02	0.211	0.37	0.08	1.77	2.532
418	HLA_C*03	0.839	1.17	0.25	5.4	1.0068
418	HLA_C*04	0.791	1.28	0.21	7.72	1.1865
418	HLA_C*06	0.803	1.16	0.37	3.59	1.07067
418	HLA_C*07	0.783	0.83	0.22	3.09	1.2528
418	HLA_C*08	0.706	0.65	0.07	6.28	1.412
418	HLA_C*17	0.227	2.2	0.61	7.89	1.816
418	HLA_C*18	0.755	1.5	0.12	18.6	1.39385
418	HLA_B*08	0.796	0.74	0.07	7.58	1.12376
418	HLA_B*15	0.263	2.34	0.53	10.36	0.901714
418	HLA_B*42	0.433	1.9	0.38	9.44	1.299
418	HLA_B*44	0.471	0.39	0.03	5.06	1.256
418	HLA_B*58	0.655	1.31	0.4	4.24	1.572
427	rs7519713	0.742	1.31	0.26	6.62	1.113
427	rs59784663	0.952	0.94	0.11	7.77	1.31815
427	rs77029719	0.674	1.41	0.28	7.1	1.2132
427	rs73004025	0.952	0.94	0.11	7.77	1.31815
427	HLA_A*29	0.564	1.78	0.25	12.47	1.269
427	HLA_A*68	0.306	2.81	0.39	20.29	2.754
427	HLA_C*02	0.611	0.58	0.07	4.71	1.222
427	HLA_C*04	0.704	1.58	0.15	16.66	1.152
427	HLA_C*06	0.457	0.45	0.05	3.73	1.6452
427	HLA_C*07	0.318	2.35	0.44	12.62	1.908
427	HLA_C*08	0.55	2.09	0.19	23.44	1.41429
427	HLA_C*18	0.221	5.13	0.37	70.35	3.978
427	HLA_B*08	0.502	2.4	0.19	31	1.506
427	HLA_B*15	0.318	2.7	0.38	19.05	1.908
449	HLA_A*23	0.55	0.51	0.06	4.69	2.75
449	HLA_A*68	0.405	0.39	0.04	3.57	4.05
449	HLA_C*02	0.909	1.09	0.27	4.37	1.515
449	HLA_C*03	0.787	0.76	0.11	5.43	1.574
449	HLA_C*04	0.46	2	0.32	12.49	3.06667
449	HLA_C*06	0.769	0.82	0.22	3.11	1.9225
449	HLA_C*07	0.784	0.82	0.19	3.49	1.74222
449	HLA_C*17	0.719	0.74	0.15	3.73	2.39667
449	HLA_B*08	0.239	3.38	0.45	25.7	4.78
449	HLA_B*15	0.983	1.02	0.18	5.85	1.51231
449	HLA_B*42	0.703	1.42	0.24	8.45	2.812
449	HLA_B*44	0.89	0.83	0.06	11.34	1.61818
449	HLA_B*58	0.763	0.8	0.18	3.47	2.18
451	rs7519713	0.467	1.51	0.5	4.53	0.778333
451	rs59784663	0.947	0.96	0.27	3.35	0.901905
451	rs77029719	0.635	1.31	0.43	3.97	0.747059
451	rs73004025	0.947	0.96	0.27	3.35	0.901905
451	HLA_A*03	0.328	3.27	0.3	35.14	0.82
451	HLA_A*23	0.306	2.21	0.48	10.11	0.874286
451	HLA_A*29	0.666	0.7	0.14	3.48	0.701053
451	HLA_A*68	0.342	1.97	0.49	7.95	0.76
451	HLA_C*02	0.226	0.48	0.15	1.57	0.904
451	HLA_C*03	0.132	5.14	0.61	43.22	0.88
451	HLA_C*04	0.0643	0.12	0.01	1.13	1.286
451	HLA_C*06	0.104	2.49	0.83	7.51	1.04
451	HLA_C*07	0.866	1.1	0.37	3.22	0.866
451	HLA_C*08	0.362	0.43	0.07	2.63	0.658182
451	HLA_C*17	0.508	0.68	0.21	2.16	0.781538
451	HLA_C*18	0.582	2	0.17	23.76	0.7275
451	HLA_B*07	0.58	2.01	0.17	23.98	0.773333
451	HLA_B*08	0.348	0.41	0.06	2.64	0.696
451	HLA_B*15	0.274	0.46	0.11	1.85	0.913333
451	HLA_B*42	0.662	0.72	0.17	3.11	0.735556
451	HLA_B*44	0.558	0.53	0.06	4.45	0.797143
451	HLA_B*58	0.212	2.13	0.65	6.95	1.06
453	rs7519713	0.391	0.5	0.1	2.44	0.68425
453	rs59784663	0.383	0.38	0.04	3.3	0.893667
453	rs77029719	0.451	0.54	0.11	2.65	0.6314
453	rs73004025	0.383	0.38	0.04	3.3	0.893667
453	HLA_A*23	0.282	2.44	0.48	12.31	1.316
453	HLA_A*68	0.464	1.81	0.37	8.91	0.590545
453	HLA_C*02	0.415	0.52	0.11	2.49	0.645556
453	HLA_C*03	0.702	0.68	0.1	4.86	0.702
453	HLA_C*04	0.569	1.7	0.28	10.44	0.612769
453	HLA_C*06	0.915	1.07	0.32	3.59	0.711667
453	HLA_C*07	0.241	0.37	0.07	1.93	3.374
453	HLA_C*08	0.362	2.42	0.36	16.13	1.0136
453	HLA_C*17	0.358	1.86	0.49	7.04	1.253
453	HLA_B*07	0.525	2.28	0.18	28.73	0.6125
453	HLA_B*15	0.871	0.87	0.15	4.89	0.717294
453	HLA_B*42	0.264	2.54	0.49	13.03	1.848
453	HLA_B*44	0.745	0.65	0.05	8.63	0.695333
453	HLA_B*58	0.848	1.13	0.32	4.03	0.742
464	rs7519713	0.859	0.9	0.28	2.92	1.08505
464	rs59784663	0.656	1.35	0.36	5.01	1.12457
464	rs77029719	0.983	0.99	0.3	3.23	1.12343
464	rs73004025	0.656	1.35	0.36	5.01	1.12457
464	HLA_A*03	0.967	0.95	0.09	10.56	1.1604
464	HLA_A*23	0.546	0.59	0.1	3.3	1.19127
464	HLA_A*29	0.829	1.19	0.24	5.94	1.2435
464	HLA_A*68	0.544	1.57	0.36	6.78	1.3056
464	HLA_C*02	0.452	0.61	0.17	2.19	1.20533
464	HLA_C*03	0.572	1.52	0.36	6.43	1.144
464	HLA_C*04	0.417	0.39	0.04	3.76	1.251
464	HLA_C*06	0.32	0.54	0.16	1.8	1.09714
464	HLA_C*07	0.149	2.42	0.73	8.05	1.192
464	HLA_C*08	0.0414	7.24	1.08	48.55	0.9936
464	HLA_C*17	0.265	0.4	0.08	1.99	1.272
464	HLA_B*07	0.831	1.31	0.11	16.11	1.17318
464	HLA_B*08	0.625	1.61	0.24	10.98	1.15385
464	HLA_B*15	0.149	0.2	0.02	1.78	1.192
464	HLA_B*42	0.271	0.29	0.03	2.64	1.084
464	HLA_B*44	0.857	0.82	0.09	7.27	1.14267
464	HLA_B*58	0.097	0.17	0.02	1.38	1.164
469	rs7519713	0.914	0.92	0.19	4.37	1.04457
469	rs59784663	0.67	1.41	0.29	6.71	0.974545
469	rs77029719	0.965	1.04	0.22	4.87	0.908235
469	rs73004025	0.67	1.41	0.29	6.71	0.974545
469	HLA_A*23	0.611	0.56	0.06	5.28	0.9776
469	HLA_A*68	0.461	0.43	0.05	4.06	0.819556
469	HLA_C*02	0.0877	3.75	0.82	17.13	0.7016
469	HLA_C*03	0.939	1.08	0.14	8.45	0.939
469	HLA_C*06	0.135	0.19	0.02	1.68	0.72
469	HLA_C*07	0.324	0.43	0.08	2.28	1.0368
469	HLA_C*17	0.258	2.21	0.56	8.72	1.032
469	HLA_C*18	0.387	3.16	0.23	42.97	1.032
469	HLA_B*08	0.4	2.34	0.32	17	0.914286
469	HLA_B*15	0.938	1.07	0.18	6.39	1.00053
469	HLA_B*42	0.687	1.45	0.24	8.94	0.845538
469	HLA_B*44	0.0501	63.07	1	3987	0.8016
469	HLA_B*58	0.416	0.42	0.05	3.36	0.832
471	rs7519713	0.18	2.4	0.67	8.66	0.84
471	rs59784663	0.336	2.05	0.48	8.84	1.176
471	rs77029719	0.15	2.58	0.71	9.4	1.05
471	rs73004025	0.336	2.05	0.48	8.84	1.176
471	HLA_A*68	0.55	0.5	0.05	4.79	0.77
471	HLA_C*02	0.549	1.52	0.39	5.95	0.854
471	HLA_C*04	0.357	2.44	0.37	16.34	0.833
471	HLA_C*06	0.96	0.97	0.25	3.71	0.896
471	HLA_C*07	0.577	0.62	0.11	3.37	0.734364
471	HLA_C*17	0.407	0.4	0.05	3.46	0.814
471	HLA_C*18	0.484	2.54	0.19	34.34	0.847
471	HLA_B*08	0.666	1.72	0.15	20.26	0.666
471	HLA_B*15	0.00714	15.55	2.11	114.8	0.09996
471	HLA_B*44	0.632	0.53	0.04	7.31	0.680615
471	HLA_B*58	0.624	1.39	0.37	5.18	0.728
472	rs7519713	0.951	0.93	0.1	8.32	1.1412
472	rs77029719	0.997	1	0.11	8.84	0.997
472	HLA_C*04	0.364	3.27	0.25	42.36	0.728
472	HLA_C*17	0.173	3.96	0.55	28.67	0.519
472	HLA_C*18	0.00517	86.24	3.79	1960	0.03102
472	HLA_B*15	0.627	1.87	0.15	23.47	0.9405
474	HLA_A*29	0.103	0.22	0.04	1.35	1.236
474	HLA_A*68	0.345	0.39	0.06	2.75	0.828
474	HLA_C*02	0.735	1.44	0.17	11.96	0.882
474	HLA_C*04	0.698	0.63	0.06	6.62	0.930667
474	HLA_C*06	0.388	0.52	0.12	2.27	0.776
474	HLA_C*07	0.981	0.98	0.17	5.66	0.981
474	HLA_C*17	0.607	0.64	0.12	3.49	1.04057
474	HLA_C*18	0.207	0.18	0.01	2.55	0.828
474	HLA_B*08	0.613	0.52	0.04	6.41	0.9195
474	HLA_B*15	0.878	1.2	0.12	12.05	0.957818
474	HLA_B*42	0.215	0.29	0.04	2.06	0.645
474	HLA_B*58	0.154	0.36	0.09	1.47	0.924
475	rs7519713	0.226	2.49	0.57	10.95	0.452
475	rs59784663	0.331	2.26	0.44	11.66	0.4965
475	rs77029719	0.191	2.69	0.61	11.86	0.764
475	rs73004025	0.331	2.26	0.44	11.66	0.4965
475	HLA_A*03	0.301	3.97	0.29	54.2	0.516
475	HLA_A*23	0.915	1.13	0.11	11.59	0.732
475	HLA_C*02	0.643	0.61	0.07	4.96	0.593538
475	HLA_C*03	0.748	1.38	0.19	9.96	0.641143
475	HLA_C*06	0.109	3.28	0.77	14	1.308
475	HLA_C*07	0.933	1.08	0.18	6.33	0.69975
475	HLA_C*08	0.563	2.04	0.18	22.69	0.563
475	HLA_C*18	0.218	5.19	0.38	71.24	0.5232
475	HLA_B*07	0.203	5.63	0.4	80.12	0.609
475	HLA_B*08	0.531	2.25	0.18	28.6	0.579273
475	HLA_B*44	0.47	2.97	0.15	57.11	0.564
475	HLA_B*58	0.165	2.7	0.67	10.92	0.99
478	rs7519713	0.781	1.19	0.35	3.99	1.04133
478	rs59784663	0.509	1.71	0.35	8.36	0.848333
478	rs77029719	0.912	1.07	0.32	3.61	0.912
478	rs73004025	0.509	1.71	0.35	8.36	0.848333
478	HLA_A*03	0.32	0.34	0.04	2.86	1.06667
478	HLA_A*23	0.267	0.43	0.1	1.92	1.068
478	HLA_A*68	0.93	0.93	0.2	4.33	0.885714
478	HLA_C*02	0.453	1.67	0.44	6.41	0.906
478	HLA_C*03	0.434	2.25	0.3	17.05	0.964444
478	HLA_C*04	0.364	2.79	0.3	25.64	0.91
478	HLA_C*06	0.327	0.59	0.2	1.71	0.934286
478	HLA_C*07	0.901	1.08	0.32	3.62	0.948421
478	HLA_C*08	0.49	2.21	0.23	21.1	0.890909
478	HLA_C*17	0.215	0.46	0.14	1.57	1.43333
478	HLA_C*18	0.879	0.82	0.07	9.94	1.03412
478	HLA_B*07	0.854	0.79	0.06	9.62	1.0675
478	HLA_B*08	0.203	0.3	0.05	1.91	2.03
478	HLA_B*15	0.888	1.11	0.25	5.04	0.986667
478	HLA_B*42	0.216	3.98	0.45	35.48	1.08
478	HLA_B*44	0.532	2.23	0.18	27.81	0.76
478	HLA_B*58	0.149	0.43	0.14	1.36	2.98
480	rs7519713	0.756	0.78	0.16	3.84	1.512
480	rs59784663	0.62	1.51	0.3	7.62	2.30286
480	rs77029719	0.824	0.83	0.17	4.14	1.339
480	rs73004025	0.62	1.51	0.3	7.62	2.30286
480	HLA_A*03	0.412	2.92	0.23	37.51	2.678
480	HLA_A*29	0.243	2.68	0.51	14.05	3.159
480	HLA_A*68	0.69	0.63	0.07	6.08	1.794
480	HLA_C*02	0.728	1.29	0.3	5.49	1.57733
480	HLA_C*03	0.957	0.95	0.14	6.59	1.46365
480	HLA_C*06	0.649	0.7	0.15	3.29	1.87489
480	HLA_C*07	0.695	1.36	0.29	6.31	1.64273
480	HLA_C*08	0.8	1.36	0.13	14.38	1.38667
480	HLA_C*17	0.294	2.24	0.5	10.04	2.548
480	HLA_B*15	0.586	0.53	0.06	5.08	2.53933
480	HLA_B*42	0.787	0.73	0.07	7.13	1.46157
480	HLA_B*44	0.225	4.51	0.4	51.52	5.85
480	HLA_B*58	0.506	0.51	0.07	3.69	2.6312
485	rs7519713	0.969	1.03	0.27	3.98	1.02
485	rs59784663	0.941	1.06	0.22	5.2	1.17625
485	rs77029719	0.586	0.65	0.13	3.12	0.976667
485	rs73004025	0.941	1.06	0.22	5.2	1.17625
485	HLA_A*23	0.726	1.37	0.23	8.13	1.03714
485	HLA_A*29	0.0921	4.67	0.78	28.03	0.921
485	HLA_A*68	0.963	1.04	0.18	6.05	1.07
485	HLA_C*02	0.221	0.27	0.03	2.18	1.105
485	HLA_C*03	0.787	0.76	0.11	5.44	1.04933
485	HLA_C*04	0.46	2	0.32	12.49	1.02222
485	HLA_C*06	0.722	1.25	0.37	4.26	1.11077
485	HLA_C*07	0.255	2.18	0.57	8.38	1.02
485	HLA_C*17	0.257	2.19	0.56	8.5	0.856667
485	HLA_C*18	0.52	2.3	0.18	28.79	0.945455
485	HLA_B*07	0.463	2.59	0.2	33.09	0.926
485	HLA_B*08	0.994	1.01	0.09	10.81	0.994
485	HLA_B*15	0.396	0.39	0.04	3.49	0.99
485	HLA_B*42	0.191	3.03	0.57	15.98	1.27333
485	HLA_B*44	0.0351	20.32	1.23	334.7	0.702
485	HLA_B*58	0.289	1.92	0.57	6.44	0.825714
487	rs7519713	0.57	1.4	0.44	4.44	0.855
487	rs59784663	0.392	1.78	0.48	6.62	1.176
487	rs77029719	0.445	1.58	0.49	5.11	0.801
487	rs73004025	0.392	1.78	0.48	6.62	1.176
487	HLA_A*03	0.383	2.57	0.31	21.24	1.3788
487	HLA_A*23	0.221	0.26	0.03	2.27	3.978
487	HLA_A*68	0.359	0.45	0.08	2.46	1.6155
487	HLA_C*02	0.404	1.68	0.5	5.72	0.909
487	HLA_C*04	0.991	1.01	0.17	5.96	0.938842
487	HLA_C*06	0.787	0.85	0.27	2.66	0.885375
487	HLA_C*07	0.737	0.81	0.24	2.72	0.947571
487	HLA_C*08	0.249	2.8	0.49	16.16	2.241
487	HLA_C*17	0.569	1.42	0.42	4.8	0.931091
487	HLA_C*18	0.827	1.32	0.11	16.06	0.875647
487	HLA_B*08	0.419	0.39	0.04	3.85	0.838
487	HLA_B*15	0.884	0.89	0.2	4.04	0.884
487	HLA_B*42	0.76	1.28	0.27	6.06	0.912
487	HLA_B*44	0.346	3.02	0.3	30.1	2.076
487	HLA_B*58	0.686	0.77	0.21	2.75	0.949846
495	rs7519713	0.155	3.14	0.65	15.18	0.496
495	rs77029719	0.2	2.8	0.58	13.5	0.457143
495	HLA_A*03	0.0777	0.11	0.01	1.27	0.4144
495	HLA_A*29	0.668	1.54	0.21	11.02	0.668
495	HLA_A*68	0.767	1.26	0.28	5.66	0.721882
495	HLA_C*02	0.608	0.73	0.22	2.42	0.694857
495	HLA_C*03	0.511	0.62	0.15	2.57	0.681333
495	HLA_C*04	0.331	2.99	0.33	27.36	0.5296
495	HLA_C*06	0.319	1.86	0.55	6.26	0.567111
495	HLA_C*07	0.61	1.37	0.41	4.55	0.650667
495	HLA_C*08	0.0603	0.17	0.03	1.08	0.4824
495	HLA_C*17	0.408	1.79	0.45	7.16	0.593455
495	HLA_C*18	0.196	0.19	0.02	2.33	0.522667
495	HLA_B*07	0.928	0.89	0.07	10.76	0.781474
495	HLA_B*08	0.288	0.37	0.06	2.29	0.576
495	HLA_B*15	0.0599	0.26	0.06	1.06	0.9584
495	HLA_B*42	0.856	0.87	0.18	4.08	0.760889
495	HLA_B*44	0.599	1.96	0.16	24.19	0.737231
495	HLA_B*58	0.118	5.19	0.66	40.85	0.472
499	rs7519713	0.725	1.34	0.27	6.73	0.932143
499	rs59784663	0.335	2.25	0.43	11.63	1.206
499	rs77029719	0.657	1.44	0.29	7.22	0.909692
499	rs73004025	0.335	2.25	0.43	11.63	1.206
499	HLA_A*23	0.913	1.14	0.11	11.64	0.966706
499	HLA_A*29	0.558	1.79	0.26	12.57	1.0044
499	HLA_C*02	0.629	0.6	0.07	4.85	0.9435
499	HLA_C*06	0.454	0.44	0.05	3.72	1.16743
499	HLA_C*07	0.325	2.32	0.43	12.36	1.4625
499	HLA_C*08	0.558	2.06	0.18	23.01	1.0044
499	HLA_C*17	0.144	3.35	0.66	16.9	2.592
499	HLA_B*07	0.199	5.71	0.4	81.73	1.194
499	HLA_B*08	0.518	2.32	0.18	29.62	1.036
499	HLA_B*15	0.904	0.87	0.09	8.74	1.017
499	HLA_B*42	0.197	3.71	0.51	27.18	1.773
499	HLA_B*44	0.493	2.8	0.15	52.91	1.10925
499	HLA_B*58	0.761	0.73	0.1	5.34	0.9132
121i2	rs7519713	0.887	0.89	0.17	4.6	0.788444
121i2	rs77029719	0.514	2.06	0.24	17.97	0.587429
121i2	HLA_A*23	0.0238	0.09	0.01	0.72	0.1904
121i2	HLA_C*02	0.0851	0.23	0.04	1.22	0.3404
121i2	HLA_C*03	0.197	0.33	0.06	1.77	0.394
121i2	HLA_C*06	0.929	0.93	0.19	4.55	0.7432
121i2	HLA_C*07	0.47	2.29	0.24	21.58	0.626667
121i2	HLA_C*18	0.235	0.2	0.01	2.84	0.376
121i2	HLA_B*44	0.101	0.1	0.01	1.58	0.269333
121i2	HLA_B*58	0.609	0.67	0.15	3.07	0.609
458i12	rs7519713	0.588	0.56	0.07	4.52	1.176
458i12	HLA_A*03	0.79	1.41	0.11	17.18	1.12857
458i12	HLA_A*23	0.769	0.71	0.07	7.06	1.18308
458i12	HLA_C*02	0.66	0.6	0.06	5.68	1.2
458i12	HLA_C*03	0.881	1.19	0.13	10.8	1.17467
458i12	HLA_C*06	0.49	0.55	0.1	3.05	1.63333
458i12	HLA_C*07	0.473	1.69	0.4	7.11	1.892
458i12	HLA_C*08	0.967	1.05	0.1	11.08	1.20875
458i12	HLA_C*17	0.51	1.65	0.37	7.36	1.45714
458i12	HLA_C*18	0.271	4.75	0.3	76.11	2.71
458i12	HLA_B*07	0.394	3.08	0.23	40.89	1.97
458i12	HLA_B*08	0.38	2.46	0.33	18.26	2.53333
458i12	HLA_B*15	0.511	0.47	0.05	4.54	1.2775
458i12	HLA_B*42	0.671	0.61	0.06	6.08	1.11833
458i12	HLA_B*44	0.143	15.37	0.4	596.4	2.86
458i12	HLA_B*58	0.514	0.49	0.06	4.12	1.14222
458i13	rs7519713	0.588	0.56	0.07	4.52	1.176
458i13	HLA_A*03	0.79	1.41	0.11	17.18	1.12857
458i13	HLA_A*23	0.769	0.71	0.07	7.06	1.18308
458i13	HLA_C*02	0.66	0.6	0.06	5.68	1.2
458i13	HLA_C*03	0.881	1.19	0.13	10.8	1.17467
458i13	HLA_C*06	0.49	0.55	0.1	3.05	1.63333
458i13	HLA_C*07	0.473	1.69	0.4	7.11	1.892
458i13	HLA_C*08	0.967	1.05	0.1	11.08	1.20875
458i13	HLA_C*17	0.51	1.65	0.37	7.36	1.45714
458i13	HLA_C*18	0.271	4.75	0.3	76.11	2.71
458i13	HLA_B*07	0.394	3.08	0.23	40.89	1.97
458i13	HLA_B*08	0.38	2.46	0.33	18.26	2.53333
458i13	HLA_B*15	0.511	0.47	0.05	4.54	1.2775
458i13	HLA_B*42	0.671	0.61	0.06	6.08	1.11833
458i13	HLA_B*44	0.143	15.37	0.4	596.4	2.86
458i13	HLA_B*58	0.514	0.49	0.06	4.12	1.14222
458i14	rs7519713	0.683	0.65	0.08	5.2	1.7075
458i14	HLA_A*23	0.908	0.87	0.09	8.81	1.29714
458i14	HLA_C*02	0.776	0.73	0.08	6.66	1.552
458i14	HLA_C*03	0.779	1.36	0.16	11.79	1.41636
458i14	HLA_C*06	0.256	0.27	0.03	2.56	1.70667
458i14	HLA_C*07	0.729	1.31	0.28	6.06	1.62
458i14	HLA_C*08	0.816	1.32	0.12	14.17	1.36
458i14	HLA_C*17	0.333	2.12	0.46	9.72	1.332
458i14	HLA_C*18	0.226	5.47	0.35	85.67	2.26
458i14	HLA_B*07	0.319	3.74	0.28	50.05	1.595
458i14	HLA_B*08	0.999	1	0.09	11.11	1.332
458i14	HLA_B*15	0.657	0.6	0.06	5.88	1.87714
458i14	HLA_B*42	0.829	0.78	0.08	7.85	1.27538
458i14	HLA_B*44	0.147	14.36	0.39	526.5	2.94
458i14	HLA_B*58	0.64	0.61	0.07	4.91	2.13333
458i15	rs7519713	0.612	0.58	0.07	4.69	1.632
458i15	HLA_A*03	0.822	1.34	0.11	16.63	1.51754
458i15	HLA_A*23	0.779	0.72	0.07	7.26	1.558
458i15	HLA_C*02	0.554	1.74	0.28	10.83	1.662
458i15	HLA_C*03	0.858	1.23	0.13	11.81	1.47086
458i15	HLA_C*06	0.472	0.53	0.09	3.01	2.832
458i15	HLA_C*07	0.958	0.96	0.22	4.25	1.5328
458i15	HLA_C*08	0.971	1.04	0.1	11.11	1.4565
458i15	HLA_C*17	0.509	1.66	0.37	7.51	1.74514
458i15	HLA_C*18	0.26	5.07	0.3	85.53	3.12
458i15	HLA_B*07	0.385	3.17	0.23	42.99	3.08
458i15	HLA_B*08	0.769	0.7	0.06	7.6	1.67782
458i15	HLA_B*15	0.505	0.46	0.05	4.51	2.424
458i15	HLA_B*42	0.662	0.6	0.06	6.05	1.5888
458i15	HLA_B*44	0.12	22.25	0.45	1106	2.88
458i15	HLA_B*58	0.508	0.49	0.06	4.14	2.032
458i17	rs7519713	0.213	2.11	0.65	6.85	2.556
458i17	rs59784663	0.293	2.07	0.53	8.07	1.4064
458i17	rs77029719	0.346	1.77	0.54	5.78	1.038
458i17	rs73004025	0.293	2.07	0.53	8.07	1.4064
458i17	HLA_A*03	0.773	1.36	0.17	11.14	1.09129
458i17	HLA_A*23	0.303	0.41	0.07	2.26	1.03886
458i17	HLA_A*29	0.274	2.68	0.46	15.69	1.644
458i17	HLA_A*68	0.354	0.49	0.11	2.22	0.944
458i17	HLA_C*02	0.635	1.35	0.39	4.63	1.27
458i17	HLA_C*03	0.721	0.74	0.15	3.76	1.236
458i17	HLA_C*04	0.215	0.25	0.03	2.27	1.72
458i17	HLA_C*06	0.934	0.96	0.33	2.79	1.06743
458i17	HLA_C*07	0.824	0.88	0.28	2.72	1.04084
458i17	HLA_C*08	0.736	0.73	0.12	4.57	1.104
458i17	HLA_C*17	0.36	1.73	0.53	5.61	0.864
458i17	HLA_C*18	0.968	0.95	0.08	11.91	1.056
458i17	HLA_B*07	0.81	0.74	0.06	8.88	1.08
458i17	HLA_B*08	0.734	1.36	0.23	8.08	1.1744
458i17	HLA_B*15	0.563	1.51	0.38	6.06	1.22836
458i17	HLA_B*42	0.683	1.37	0.31	6.09	1.26092
458i17	HLA_B*44	0.0449	18.66	1.07	325.7	1.0776
458i17	HLA_B*58	0.831	1.13	0.36	3.52	0.9972
458i19	rs7519713	0.213	2.11	0.65	6.85	2.556
458i19	rs59784663	0.293	2.07	0.53	8.07	1.4064
458i19	rs77029719	0.346	1.77	0.54	5.78	1.038
458i19	rs73004025	0.293	2.07	0.53	8.07	1.4064
458i19	HLA_A*03	0.773	1.36	0.17	11.14	1.09129
458i19	HLA_A*23	0.303	0.41	0.07	2.26	1.03886
458i19	HLA_A*29	0.274	2.68	0.46	15.69	1.644
458i19	HLA_A*68	0.354	0.49	0.11	2.22	0.944
458i19	HLA_C*02	0.635	1.35	0.39	4.63	1.27
458i19	HLA_C*03	0.721	0.74	0.15	3.76	1.236
458i19	HLA_C*04	0.215	0.25	0.03	2.27	1.72
458i19	HLA_C*06	0.934	0.96	0.33	2.79	1.06743
458i19	HLA_C*07	0.824	0.88	0.28	2.72	1.04084
458i19	HLA_C*08	0.736	0.73	0.12	4.57	1.104
458i19	HLA_C*17	0.36	1.73	0.53	5.61	0.864
458i19	HLA_C*18	0.968	0.95	0.08	11.91	1.056
458i19	HLA_B*07	0.81	0.74	0.06	8.88	1.08
458i19	HLA_B*08	0.734	1.36	0.23	8.08	1.1744
458i19	HLA_B*15	0.563	1.51	0.38	6.06	1.22836
458i19	HLA_B*42	0.683	1.37	0.31	6.09	1.26092
458i19	HLA_B*44	0.0449	18.66	1.07	325.7	1.0776
458i19	HLA_B*58	0.831	1.13	0.36	3.52	0.9972
458i2	rs7519713	0.195	2.16	0.67	6.92	0.624
458i2	rs59784663	0.106	3.11	0.79	12.27	1.696
458i2	rs77029719	0.14	2.47	0.74	8.19	0.746667
458i2	rs73004025	0.106	3.11	0.79	12.27	1.696
458i2	HLA_A*03	0.306	3.04	0.36	25.44	0.699429
458i2	HLA_A*23	0.266	0.29	0.03	2.58	0.709333
458i2	HLA_A*29	0.172	3.37	0.59	19.22	0.688
458i2	HLA_A*68	0.979	1.02	0.22	4.68	0.7832
458i2	HLA_C*02	0.764	1.21	0.34	4.3	0.679111
458i2	HLA_C*03	0.364	1.94	0.46	8.12	0.647111
458i2	HLA_C*04	0.442	0.42	0.05	3.86	0.642909
458i2	HLA_C*06	0.594	1.35	0.45	4	0.678857
458i2	HLA_C*07	0.493	0.64	0.18	2.31	0.657333
458i2	HLA_C*08	0.544	0.5	0.05	4.76	0.669538
458i2	HLA_C*17	0.884	1.1	0.31	3.93	0.744421
458i2	HLA_B*08	0.738	1.38	0.21	9.26	0.694588
458i2	HLA_B*15	0.417	1.82	0.43	7.69	0.6672
458i2	HLA_B*42	0.628	1.47	0.31	7.06	0.669867
458i2	HLA_B*44	0.336	3.09	0.31	30.89	0.672
458i2	HLA_B*58	0.72	1.24	0.39	3.97	0.72
458i3	rs7519713	0.195	2.16	0.67	6.92	0.624
458i3	rs59784663	0.106	3.11	0.79	12.27	1.696
458i3	rs77029719	0.14	2.47	0.74	8.19	0.746667
458i3	rs73004025	0.106	3.11	0.79	12.27	1.696
458i3	HLA_A*03	0.306	3.04	0.36	25.44	0.699429
458i3	HLA_A*23	0.266	0.29	0.03	2.58	0.709333
458i3	HLA_A*29	0.172	3.37	0.59	19.22	0.688
458i3	HLA_A*68	0.979	1.02	0.22	4.68	0.7832
458i3	HLA_C*02	0.764	1.21	0.34	4.3	0.679111
458i3	HLA_C*03	0.364	1.94	0.46	8.12	0.647111
458i3	HLA_C*04	0.442	0.42	0.05	3.86	0.642909
458i3	HLA_C*06	0.594	1.35	0.45	4	0.678857
458i3	HLA_C*07	0.493	0.64	0.18	2.31	0.657333
458i3	HLA_C*08	0.544	0.5	0.05	4.76	0.669538
458i3	HLA_C*17	0.884	1.1	0.31	3.93	0.744421
458i3	HLA_B*08	0.738	1.38	0.21	9.26	0.694588
458i3	HLA_B*15	0.417	1.82	0.43	7.69	0.6672
458i3	HLA_B*42	0.628	1.47	0.31	7.06	0.669867
458i3	HLA_B*44	0.336	3.09	0.31	30.89	0.672
458i3	HLA_B*58	0.72	1.24	0.39	3.97	0.72
458i4	rs7519713	0.195	2.16	0.67	6.92	0.624
458i4	rs59784663	0.106	3.11	0.79	12.27	1.696
458i4	rs77029719	0.14	2.47	0.74	8.19	0.746667
458i4	rs73004025	0.106	3.11	0.79	12.27	1.696
458i4	HLA_A*03	0.306	3.04	0.36	25.44	0.699429
458i4	HLA_A*23	0.266	0.29	0.03	2.58	0.709333
458i4	HLA_A*29	0.172	3.37	0.59	19.22	0.688
458i4	HLA_A*68	0.979	1.02	0.22	4.68	0.7832
458i4	HLA_C*02	0.764	1.21	0.34	4.3	0.679111
458i4	HLA_C*03	0.364	1.94	0.46	8.12	0.647111
458i4	HLA_C*04	0.442	0.42	0.05	3.86	0.642909
458i4	HLA_C*06	0.594	1.35	0.45	4	0.678857
458i4	HLA_C*07	0.493	0.64	0.18	2.31	0.657333
458i4	HLA_C*08	0.544	0.5	0.05	4.76	0.669538
458i4	HLA_C*17	0.884	1.1	0.31	3.93	0.744421
458i4	HLA_B*08	0.738	1.38	0.21	9.26	0.694588
458i4	HLA_B*15	0.417	1.82	0.43	7.69	0.6672
458i4	HLA_B*42	0.628	1.47	0.31	7.06	0.669867
458i4	HLA_B*44	0.336	3.09	0.31	30.89	0.672
458i4	HLA_B*58	0.72	1.24	0.39	3.97	0.72
458i5	rs7519713	0.249	2.03	0.61	6.79	0.6972
458i5	rs59784663	0.0413	4.42	1.06	18.45	0.5782
458i5	rs77029719	0.196	2.24	0.66	7.61	0.914667
458i5	rs73004025	0.0413	4.42	1.06	18.45	0.5782
458i5	HLA_A*03	0.74	1.51	0.13	17.38	0.6475
458i5	HLA_A*23	0.461	0.44	0.05	3.97	0.717111
458i5	HLA_A*29	0.945	0.93	0.13	6.6	0.735
458i5	HLA_A*68	0.877	0.87	0.15	4.95	0.722235
458i5	HLA_C*02	0.946	0.95	0.24	3.77	0.697053
458i5	HLA_C*03	0.208	2.6	0.59	11.53	0.728
458i5	HLA_C*04	0.663	0.61	0.06	5.73	0.6188
458i5	HLA_C*06	0.473	1.53	0.48	4.88	0.602
458i5	HLA_C*07	0.593	0.68	0.16	2.84	0.593
458i5	HLA_C*17	0.577	0.63	0.13	3.16	0.621385
458i5	HLA_B*08	0.324	2.71	0.37	19.76	0.648
458i5	HLA_B*15	0.499	1.72	0.36	8.29	0.582167
458i5	HLA_B*42	0.471	0.44	0.05	4.06	0.6594
458i5	HLA_B*44	0.318	3.25	0.32	32.96	0.742
458i5	HLA_B*58	0.39	1.69	0.51	5.54	0.6825
458i6	rs7519713	0.0516	3.88	0.99	15.23	0.3096
458i6	rs59784663	0.0438	4.74	1.05	21.55	0.7884
458i6	rs77029719	0.153	2.66	0.69	10.14	0.5508
458i6	rs73004025	0.0438	4.74	1.05	21.55	0.7884
458i6	HLA_A*03	0.486	2.44	0.2	29.95	0.972
458i6	HLA_A*29	0.773	1.33	0.19	9.24	1.1595
458i6	HLA_A*68	0.597	0.54	0.06	5.16	1.0746
458i6	HLA_C*02	0.924	0.92	0.19	4.59	1.0395
458i6	HLA_C*03	0.994	0.99	0.14	7.08	1.05247
458i6	HLA_C*04	0.998	1	0.1	9.82	0.998
458i6	HLA_C*06	0.357	1.83	0.51	6.63	1.071
458i6	HLA_C*07	0.792	1.23	0.27	5.54	1.01829
458i6	HLA_C*17	0.434	0.42	0.05	3.63	0.9765
458i6	HLA_B*08	0.799	1.37	0.12	15.43	0.9588
458i6	HLA_B*15	0.66	1.5	0.25	9.14	1.08
458i6	HLA_B*42	0.779	0.72	0.08	6.95	1.07862
458i6	HLA_B*44	0.109	9.19	0.61	138.9	0.4905
458i6	HLA_B*58	0.396	1.77	0.48	6.55	1.01829
458i7	rs7519713	0.282	2.25	0.51	9.85	0.7896
458i7	rs59784663	0.356	2.19	0.42	11.5	0.712
458i7	rs77029719	0.753	1.3	0.26	6.62	0.753
458i7	rs73004025	0.356	2.19	0.42	11.5	0.712
458i7	HLA_A*03	0.245	4.87	0.34	70.32	0.8575
458i7	HLA_A*29	0.589	1.72	0.24	12.18	0.749636
458i7	HLA_C*02	0.534	0.51	0.06	4.17	0.7476
458i7	HLA_C*04	0.702	1.59	0.15	16.87	0.819
458i7	HLA_C*06	0.108	3.28	0.77	13.95	0.756
458i7	HLA_C*07	0.288	2.52	0.46	13.87	0.672
458i7	HLA_C*17	0.75	0.7	0.08	6.17	0.807692
458i7	HLA_B*08	0.433	2.83	0.21	38.25	0.673556
458i7	HLA_B*15	0.93	0.9	0.09	9.15	0.81375
458i7	HLA_B*42	0.868	1.22	0.12	12.75	0.810133
458i7	HLA_B*44	0.0746	15.72	0.76	325	1.0444
458i7	HLA_B*58	0.179	2.61	0.64	10.53	0.835333

## Sheet: TableS4_nef_viralAA_to_alleles
Table S4. Associtations between CAPRISA-004 (n=51) host alleles (n =4 chromosome 1 SNPs, n=18 HLA class I alleles) and AA variants in nef (n= 50 codons). The significance threshold for chromosome 1 SNPs was set at 4.0E-02. The signifiance threshold for HLA alleles was set at 2.3E-03. The number of HLA alleles per codon varies due to the lack of allele or variant AA information at that position. N…
nef AA position	Host allele	p-value	OR	Lower 95% CI	Upper 95% CI	FDR
3	rs7519713	0.7746	0.8437	0.2636	2.7	1.78754
3	rs59784663	0.6171	0.6959	0.168	2.883	1.8513
3	rs77029719	0.8998	0.9281	0.2906	2.964	1.42074
3	rs73004025	0.6171	0.6959	0.168	2.883	1.8513
3	HLA_A*03	0.4054	2.325	0.3185	16.98	3.0405
3	HLA_A*23	0.1439	0.1943	0.02159	1.749	2.1585
3	HLA_A*29	0.4888	0.4819	0.061	3.807	2.9328
3	HLA_A*68	0.8818	1.123	0.2422	5.212	1.46967
3	HLA_C*02	0.5792	0.7127	0.2152	2.36	1.93067
3	HLA_C*03	0.788	1.214	0.296	4.975	1.68857
3	HLA_C*06	0.8643	1.098	0.3764	3.202	1.62056
3	HLA_C*07	0.877	1.109	0.3001	4.096	1.54765
3	HLA_C*08	0.5415	1.823	0.2652	12.53	2.03063
3	HLA_C*17	0.8322	0.8718	0.2451	3.101	1.6644
3	HLA_C*18	0.3697	2.604	0.3217	21.08	3.697
3	HLA_B*07	0.728	0.664	0.06604	6.676	1.82
3	HLA_B*08	0.4979	0.4559	0.04703	4.419	2.4895
3	HLA_B*15	0.9956	1.004	0.2183	4.62	1.42229
3	HLA_B*42	0.9854	1.014	0.2199	4.679	1.4781
3	HLA_B*44	0.1433	0.1411	0.01024	1.944	4.299
3	HLA_B*58	0.5073	0.6526	0.1848	2.304	2.17414
16	rs7519713	0.696	0.7668	0.2024	2.905	1.044
16	rs59784663	0.6409	0.6908	0.146	3.269	1.15362
16	rs77029719	0.8079	0.8487	0.2262	3.184	0.96948
16	rs73004025	0.6409	0.6908	0.146	3.269	1.15362
16	HLA_A*03	0.09845	5.333	0.7323	38.83	0.5907
16	HLA_A*23	0.3002	0.3146	0.03527	2.806	0.771943
16	HLA_A*68	0.7094	0.7208	0.1288	4.034	0.982246
16	HLA_C*02	0.05983	3.415	0.9504	12.27	1.07694
16	HLA_C*03	0.7548	1.29	0.2607	6.387	0.970457
16	HLA_C*06	0.2073	2.039	0.6738	6.173	0.6219
16	HLA_C*07	0.5656	1.486	0.3846	5.743	1.2726
16	HLA_C*17	0.06483	0.1272	0.01426	1.135	0.58347
16	HLA_B*08	0.1409	3.831	0.641	22.9	0.63405
16	HLA_B*15	0.8762	1.132	0.2389	5.359	0.985725
16	HLA_B*42	0.1717	0.2142	0.02351	1.952	0.61812
16	HLA_B*58	0.6388	1.33	0.4046	4.37	1.2776
20	rs7519713	0.3381	1.819	0.5349	6.186	1.62288
20	rs59784663	0.5125	1.583	0.4003	6.263	1.5375
20	rs77029719	0.4301	1.632	0.4835	5.508	1.7204
20	rs73004025	0.5125	1.583	0.4003	6.263	1.5375
20	HLA_A*23	0.6254	0.7006	0.1679	2.924	1.36451
20	HLA_A*29	0.4424	2.216	0.2908	16.89	1.5168
20	HLA_A*68	0.6073	0.6868	0.1639	2.878	1.45752
20	HLA_C*02	0.2437	2.178	0.5884	8.061	1.4622
20	HLA_C*03	0.8331	0.8605	0.2126	3.482	1.1108
20	HLA_C*04	0.0148	0.1147	0.02012	0.6544	0.3552
20	HLA_C*06	0.7358	1.201	0.415	3.474	1.1037
20	HLA_C*07	0.03154	6.007	1.172	30.79	0.37848
20	HLA_C*08	0.7334	0.7194	0.1081	4.788	1.17344
20	HLA_C*17	0.1132	0.3817	0.1159	1.257	0.9056
20	HLA_C*18	0.7117	1.556	0.1493	16.21	1.31391
20	HLA_B*07	0.72	0.7048	0.104	4.775	1.23429
20	HLA_B*15	0.6452	1.422	0.318	6.354	1.2904
20	HLA_B*42	0.7837	0.8197	0.1981	3.392	1.1064
20	HLA_B*58	0.8533	0.9024	0.3038	2.68	1.07785
22	rs7519713	0.5611	0.6565	0.1588	2.714	1.1222
22	rs59784663	0.7594	1.253	0.2965	5.292	1.11379
22	rs77029719	0.6369	0.7112	0.1728	2.928	1.07783
22	rs73004025	0.7594	1.253	0.2965	5.292	1.11379
22	HLA_A*03	0.112	5.638	0.668	47.59	1.232
22	HLA_A*23	0.09185	3.865	0.8026	18.61	2.0207
22	HLA_A*29	0.7831	0.7511	0.09786	5.765	1.01342
22	HLA_A*68	0.459	0.4323	0.04698	3.979	1.122
22	HLA_C*02	0.3542	1.78	0.5257	6.026	1.1132
22	HLA_C*03	0.9156	1.089	0.2261	5.243	1.06017
22	HLA_C*04	0.704	1.424	0.23	8.815	1.10629
22	HLA_C*06	0.2955	0.4385	0.09357	2.055	1.3002
22	HLA_C*07	0.4737	1.723	0.389	7.632	1.04214
22	HLA_C*08	0.9175	1.132	0.1079	11.88	1.00925
22	HLA_C*17	0.5911	0.6411	0.1267	3.245	1.08368
22	HLA_B*07	0.1523	4.489	0.5742	35.1	1.11687
22	HLA_B*08	0.3321	2.629	0.3728	18.53	1.2177
22	HLA_B*15	0.4215	0.4029	0.04391	3.697	1.15912
22	HLA_B*42	0.9118	1.106	0.187	6.538	1.11442
22	HLA_B*44	0.9186	1.126	0.1162	10.91	0.962343
22	HLA_B*58	0.2698	0.3232	0.04348	2.403	1.4839
23	rs7519713	0.05874	7.668	0.9275	63.4	0.5874
23	rs77029719	0.07696	6.692	0.8141	55.01	0.3848
23	HLA_A*03	0.3549	3.024	0.29	31.52	0.394333
23	HLA_A*23	0.4396	1.963	0.3549	10.86	0.338154
23	HLA_A*29	0.09967	0.2014	0.02989	1.357	0.332233
23	HLA_A*68	0.8036	1.216	0.2601	5.686	0.472706
23	HLA_C*02	0.2207	2.751	0.5447	13.9	0.315286
23	HLA_C*03	0.4373	0.5578	0.1279	2.433	0.364417
23	HLA_C*04	0.6631	0.6959	0.1362	3.556	0.442067
23	HLA_C*06	0.1577	2.572	0.6937	9.532	0.39425
23	HLA_C*07	0.6553	1.348	0.363	5.009	0.468071
23	HLA_C*08	0.1824	0.2633	0.03702	1.872	0.304
23	HLA_C*17	0.798	0.8565	0.2617	2.804	0.49875
23	HLA_C*18	0.3767	0.3771	0.04339	3.277	0.3767
23	HLA_B*08	0.3263	3.177	0.3161	31.93	0.407875
23	HLA_B*15	0.924	0.9314	0.2164	4.008	0.513333
23	HLA_B*42	0.4065	0.548	0.1324	2.268	0.369545
23	HLA_B*58	0.174	3.044	0.6117	15.15	0.348
24	rs7519713	0.6719	0.773	0.2348	2.545	0.959857
24	rs59784663	0.2203	0.3355	0.05851	1.924	2.203
24	rs77029719	0.788	0.8494	0.2585	2.791	0.927059
24	rs73004025	0.2203	0.3355	0.05851	1.924	2.203
24	HLA_A*03	0.3331	2.7	0.3612	20.19	0.83275
24	HLA_A*23	0.4116	0.483	0.08502	2.744	0.748364
24	HLA_A*29	0.9561	1.045	0.2142	5.104	0.910571
24	HLA_A*68	0.3195	2.145	0.4774	9.636	0.912857
24	HLA_C*02	0.645	1.307	0.4183	4.085	0.992308
24	HLA_C*03	0.235	0.2748	0.0326	2.317	1.175
24	HLA_C*04	0.2462	0.2622	0.02729	2.519	0.9848
24	HLA_C*06	0.7391	0.8273	0.2712	2.524	0.985467
24	HLA_C*07	0.3651	1.839	0.4919	6.877	0.811333
24	HLA_C*08	0.5163	1.91	0.2707	13.47	0.8605
24	HLA_C*17	0.2469	2.078	0.6025	7.17	0.823
24	HLA_C*18	0.8053	0.7382	0.06606	8.249	0.894778
24	HLA_B*07	0.07586	6.157	0.8277	45.8	1.5172
24	HLA_B*08	0.7486	1.365	0.2038	9.138	0.93575
24	HLA_B*15	0.9283	1.074	0.2286	5.042	0.9283
24	HLA_B*42	0.3688	1.986	0.4448	8.865	0.7376
24	HLA_B*58	0.9223	0.9437	0.2948	3.021	0.970842
25	rs7519713	0.6769	0.7155	0.1482	3.454	1.3538
25	rs59784663	0.8948	1.112	0.2293	5.396	1.13027
25	rs77029719	0.7593	0.7835	0.1645	3.731	1.30166
25	rs73004025	0.8948	1.112	0.2293	5.396	1.13027
25	HLA_A*03	0.8264	1.308	0.1187	14.41	1.10187
25	HLA_A*23	0.5953	0.5473	0.0592	5.06	1.29884
25	HLA_A*29	0.2946	2.35	0.4755	11.62	1.41408
25	HLA_A*68	0.6939	1.43	0.2406	8.501	1.28105
25	HLA_C*02	0.3587	0.3803	0.04824	2.998	1.4348
25	HLA_C*04	0.7913	0.7382	0.07796	6.99	1.11713
25	HLA_C*06	0.4243	0.5191	0.1039	2.593	1.2729
25	HLA_C*07	0.0733	4.298	0.8714	21.2	1.7592
25	HLA_C*08	0.791	1.372	0.1324	14.21	1.1865
25	HLA_C*17	0.07964	3.509	0.8621	14.28	0.95568
25	HLA_C*18	0.5935	1.925	0.1737	21.34	1.4244
25	HLA_B*07	0.1501	4.397	0.5853	33.03	1.2008
25	HLA_B*08	0.9601	1.061	0.106	10.61	1.09726
25	HLA_B*15	0.4739	0.4414	0.04709	4.138	1.26373
25	HLA_B*42	0.2595	2.598	0.4943	13.66	1.557
25	HLA_B*44	0.7855	1.482	0.08716	25.2	1.2568
25	HLA_B*58	0.398	0.4151	0.05403	3.189	1.36457
32	rs7519713	0.0969	2.842	0.828	9.756	0.646
32	rs59784663	0.194	2.451	0.6336	9.485	0.97
32	rs77029719	0.07669	3.071	0.8867	10.64	1.5338
32	rs73004025	0.194	2.451	0.6336	9.485	0.97
32	HLA_A*03	0.0934	6.347	0.7328	54.97	0.934
32	HLA_A*23	0.4485	0.4207	0.04484	3.948	0.996667
32	HLA_A*29	0.881	0.8576	0.1148	6.405	0.978889
32	HLA_A*68	0.738	1.356	0.2273	8.096	1.05429
32	HLA_C*02	0.2203	2.188	0.6256	7.654	0.734333
32	HLA_C*03	0.2719	2.304	0.5199	10.21	0.67975
32	HLA_C*06	0.8142	0.8527	0.2258	3.221	1.01775
32	HLA_C*07	0.5228	0.571	0.1024	3.184	1.0456
32	HLA_C*08	0.8301	1.294	0.123	13.61	0.976588
32	HLA_C*17	0.7025	0.7279	0.1427	3.713	1.27727
32	HLA_C*18	0.7099	1.585	0.1398	17.97	1.18317
32	HLA_B*08	0.979	0.9692	0.09431	9.961	1.03053
32	HLA_B*15	0.2445	2.703	0.5065	14.43	0.698571
32	HLA_B*42	0.7905	1.275	0.212	7.67	1.054
32	HLA_B*58	0.7325	0.7744	0.1788	3.354	1.12692
35	rs7519713	0.8765	1.112	0.2917	4.239	1.54676
35	rs59784663	0.7674	1.264	0.2676	5.969	1.9185
35	rs77029719	0.9908	1.008	0.2667	3.808	1.4862
35	rs73004025	0.7674	1.264	0.2676	5.969	1.9185
35	HLA_A*03	0.7345	1.503	0.1425	15.86	2.2035
35	HLA_A*23	0.4165	0.5167	0.1051	2.541	2.0825
35	HLA_A*29	0.8679	1.182	0.1645	8.497	1.62731
35	HLA_A*68	0.299	3.216	0.3548	29.16	2.99
35	HLA_C*02	0.2264	3.693	0.4447	30.67	3.396
35	HLA_C*03	0.6153	0.6597	0.1303	3.341	2.30737
35	HLA_C*04	0.7847	0.7793	0.1302	4.664	1.6815
35	HLA_C*06	0.7468	0.8224	0.2509	2.695	2.03673
35	HLA_C*07	0.9261	0.935	0.226	3.868	1.46226
35	HLA_C*08	0.8919	1.175	0.1153	11.97	1.4865
35	HLA_C*17	0.4109	0.589	0.1668	2.08	2.4654
35	HLA_C*18	0.8394	0.7796	0.07016	8.663	1.6788
35	HLA_B*07	0.3871	0.4212	0.05935	2.989	2.90325
35	HLA_B*08	0.6759	1.635	0.1631	16.39	2.253
35	HLA_B*15	0.2034	4.237	0.458	39.19	6.102
35	HLA_B*42	0.6043	1.587	0.2767	9.101	2.58986
35	HLA_B*58	0.9951	0.9959	0.2678	3.704	1.42157
39	rs7519713	0.9971	1.003	0.2586	3.886	1.46241
39	rs59784663	0.3927	0.3958	0.04725	3.315	2.15985
39	rs77029719	0.8986	1.091	0.2841	4.194	1.52071
39	rs73004025	0.3927	0.3958	0.04725	3.315	2.15985
39	HLA_A*03	0.8844	1.194	0.11	12.95	2.16187
39	HLA_C*02	0.2708	0.3159	0.04063	2.456	2.9788
39	HLA_C*04	0.5555	1.715	0.2852	10.31	2.03683
39	HLA_C*06	0.7591	1.214	0.3514	4.195	2.08752
39	HLA_C*07	0.9984	0.9985	0.2138	4.663	1.3728
39	HLA_C*08	0.885	1.187	0.1163	12.12	1.947
39	HLA_C*17	0.898	1.098	0.2624	4.596	1.64633
39	HLA_C*18	0.1066	5.726	0.6876	47.69	2.3452
39	HLA_B*07	0.8851	1.189	0.114	12.39	1.7702
39	HLA_B*08	0.2971	2.726	0.4138	17.95	2.17873
39	HLA_B*15	0.9595	1.047	0.1798	6.095	1.50779
39	HLA_B*58	0.7438	0.7807	0.1769	3.445	2.33766
40	rs7519713	0.06137	0.2863	0.07724	1.061	0.36822
40	rs59784663	0.1675	0.3618	0.0854	1.533	0.5025
40	rs77029719	0.09134	0.3266	0.0891	1.197	0.328824
40	rs73004025	0.1675	0.3618	0.0854	1.533	0.5025
40	HLA_A*23	0.0181	7.612	1.414	40.98	0.3258
40	HLA_A*29	0.8076	1.2	0.2775	5.186	0.765095
40	HLA_A*68	0.5767	1.491	0.3671	6.052	0.741471
40	HLA_C*02	0.5328	1.413	0.4767	4.19	0.737723
40	HLA_C*03	0.0487	8.916	1.013	78.51	0.4383
40	HLA_C*04	0.6803	1.377	0.3005	6.312	0.765338
40	HLA_C*06	0.08839	0.3722	0.1194	1.16	0.397755
40	HLA_C*07	0.9197	0.9404	0.2845	3.108	0.82773
40	HLA_C*08	0.4073	2.229	0.3349	14.83	0.666491
40	HLA_C*17	0.3532	0.5685	0.1725	1.873	0.63576
40	HLA_C*18	0.4452	0.4004	0.03819	4.197	0.6678
40	HLA_B*07	0.9618	0.9546	0.1421	6.412	0.8244
40	HLA_B*08	0.637	0.6466	0.1057	3.955	0.7644
40	HLA_B*15	0.7581	1.24	0.3147	4.889	0.7581
40	HLA_B*42	0.698	0.7576	0.1864	3.078	0.739059
40	HLA_B*44	0.333	2.872	0.3393	24.3	0.666
40	HLA_B*58	0.278	0.5254	0.1643	1.681	0.6255
45	rs7519713	0.7285	0.8317	0.2939	2.354	1.26273
45	rs59784663	0.9031	0.9289	0.2833	3.046	1.17403
45	rs77029719	0.5493	0.7227	0.2497	2.092	1.0986
45	rs73004025	0.9031	0.9289	0.2833	3.046	1.17403
45	HLA_A*03	0.2713	3.643	0.364	36.46	2.35127
45	HLA_A*23	0.3846	0.534	0.1298	2.196	1.99992
45	HLA_A*29	0.9448	0.9497	0.2201	4.098	1.11658
45	HLA_A*68	0.6604	1.373	0.3337	5.652	1.22646
45	HLA_C*02	0.3943	0.6181	0.2044	1.869	1.70863
45	HLA_C*03	0.5091	1.606	0.3933	6.562	1.20333
45	HLA_C*04	0.8671	0.8783	0.1923	4.012	1.25248
45	HLA_C*06	0.5225	1.385	0.5101	3.763	1.13208
45	HLA_C*07	0.2703	1.977	0.5884	6.643	3.5139
45	HLA_C*08	0.7648	1.334	0.2018	8.82	1.2428
45	HLA_C*17	0.8782	1.091	0.3562	3.345	1.20175
45	HLA_C*18	0.2744	0.2706	0.02596	2.821	1.7836
45	HLA_B*07	0.8113	1.261	0.1883	8.437	1.24081
45	HLA_B*08	0.5028	1.855	0.3043	11.31	1.30728
45	HLA_B*15	0.1737	2.795	0.6356	12.3	4.5162
45	HLA_B*42	0.4833	0.6117	0.1548	2.418	1.3962
45	HLA_B*44	0.4524	0.443	0.05299	3.704	1.4703
45	HLA_B*58	0.3953	1.608	0.5381	4.803	1.46826
49	rs7519713	0.5333	0.7093	0.2407	2.09	0.5333
49	rs59784663	0.2139	0.4164	0.1046	1.658	0.488914
49	rs77029719	0.3532	0.5839	0.1875	1.818	0.434708
49	rs73004025	0.2139	0.4164	0.1046	1.658	0.488914
49	HLA_A*03	0.8203	0.7997	0.1162	5.501	0.65624
49	HLA_A*23	0.2279	2.394	0.5792	9.899	0.405156
49	HLA_A*29	0.2828	0.322	0.04072	2.546	0.377067
49	HLA_A*68	0.8002	0.8331	0.2025	3.427	0.673853
49	HLA_C*02	0.4758	0.6626	0.2137	2.054	0.543771
49	HLA_C*03	0.09277	4.134	0.7901	21.63	0.74216
49	HLA_C*04	0.2734	0.3845	0.06952	2.127	0.397673
49	HLA_C*06	0.5098	1.394	0.5191	3.745	0.543787
49	HLA_C*07	0.04523	0.2573	0.06812	0.9716	0.72368
49	HLA_C*08	0.8688	0.8531	0.1295	5.621	0.661943
49	HLA_C*17	0.56	0.7097	0.2241	2.248	0.527059
49	HLA_C*18	0.2093	4.483	0.431	46.62	0.66976
49	HLA_B*07	0.2728	0.2784	0.02833	2.736	0.43648
49	HLA_B*08	0.1857	0.2209	0.02359	2.068	0.7428
49	HLA_B*15	0.2112	0.386	0.0868	1.717	0.5632
49	HLA_B*42	0.5627	0.6608	0.1625	2.687	0.500178
49	HLA_B*44	0.1644	0.1661	0.01323	2.086	0.8768
49	HLA_B*58	0.9876	0.9917	0.3452	2.848	0.718255
50	rs7519713	0.2513	3.636	0.4007	32.98	5.026
50	rs77029719	0.2829	3.348	0.369	30.38	2.829
50	HLA_A*23	0.5538	0.5763	0.09298	3.572	2.2152
50	HLA_A*68	0.4693	0.5064	0.0802	3.198	2.3465
50	HLA_C*02	0.6306	0.7124	0.1788	2.838	1.80171
50	HLA_C*03	0.8163	1.272	0.1672	9.673	1.3605
50	HLA_C*06	0.796	0.8356	0.2141	3.262	1.592
50	HLA_C*07	0.8526	1.184	0.1996	7.022	1.31169
50	HLA_C*08	0.6334	0.5607	0.05202	6.043	1.5835
50	HLA_C*17	0.4119	2.477	0.2837	21.63	2.746
50	HLA_B*07	0.5739	0.5002	0.04472	5.595	1.913
50	HLA_B*08	0.7966	0.735	0.07075	7.636	1.44836
50	HLA_B*42	0.6989	1.564	0.1622	15.07	1.55311
50	HLA_B*58	0.9623	0.9651	0.2209	4.216	1.37471
51	rs7519713	0.3289	2.295	0.433	12.16	0.845743
51	rs59784663	0.3025	3.269	0.3441	31.05	1.36125
51	rs77029719	0.3774	2.116	0.4005	11.18	0.7548
51	rs73004025	0.3025	3.269	0.3441	31.05	1.36125
51	HLA_A*23	0.2885	0.4128	0.08057	2.115	1.731
51	HLA_A*29	0.8776	1.171	0.1562	8.785	0.929224
51	HLA_C*02	0.9199	1.071	0.2835	4.042	0.9199
51	HLA_C*03	0.5801	1.782	0.23	13.82	0.949255
51	HLA_C*04	0.6486	1.697	0.1747	16.48	0.9729
51	HLA_C*06	0.3862	1.983	0.4217	9.32	0.69516
51	HLA_C*07	0.3321	0.4683	0.1011	2.17	0.747225
51	HLA_C*08	0.8271	0.7691	0.0729	8.114	0.930487
51	HLA_C*17	0.7109	1.361	0.2668	6.942	0.984323
51	HLA_C*18	0.1096	0.1697	0.01933	1.49	1.9728
51	HLA_B*07	0.7363	0.6642	0.06143	7.182	0.946671
51	HLA_B*08	0.9795	1.031	0.09978	10.66	0.927947
51	HLA_B*42	0.7824	0.7763	0.1287	4.682	0.93888
51	HLA_B*44	0.1249	0.1501	0.01333	1.691	1.1241
51	HLA_B*58	0.3281	2.709	0.3676	19.96	0.9843
53	rs7519713	0.6666	0.7072	0.1462	3.42	1.4544
53	rs59784663	0.4902	0.4757	0.05765	3.925	1.9608
53	rs77029719	0.748	0.774	0.1622	3.693	1.496
53	rs73004025	0.4902	0.4757	0.05765	3.925	1.9608
53	HLA_A*03	0.815	1.332	0.1207	14.69	1.39714
53	HLA_A*23	0.593	0.5453	0.05901	5.04	1.58133
53	HLA_A*29	0.9369	1.082	0.154	7.599	1.18345
53	HLA_A*68	0.5742	0.5281	0.05696	4.897	1.7226
53	HLA_C*02	0.3535	0.3769	0.048	2.96	2.121
53	HLA_C*06	0.428	0.5225	0.1049	2.602	2.0544
53	HLA_C*07	0.2935	2.291	0.4879	10.76	2.348
53	HLA_C*08	0.7887	1.377	0.1329	14.26	1.45606
53	HLA_C*17	0.2772	2.151	0.5405	8.557	3.3264
53	HLA_C*18	0.5947	1.921	0.1735	21.26	1.42728
53	HLA_B*07	0.1472	4.45	0.5911	33.5	3.5328
53	HLA_B*15	0.824	1.225	0.2047	7.332	1.236
53	HLA_B*42	0.8251	1.224	0.204	7.343	1.16485
53	HLA_B*44	0.8187	1.391	0.08293	23.32	1.30992
53	HLA_B*58	0.8882	0.8984	0.2018	4	1.18427
54	rs7519713	0.3488	0.5796	0.1852	1.814	1.0464
54	rs59784663	0.1726	0.4127	0.1157	1.472	4.1424
54	rs77029719	0.28	0.5313	0.1687	1.674	1.12
54	rs73004025	0.1726	0.4127	0.1157	1.472	4.1424
54	HLA_A*03	0.9674	0.9519	0.08922	10.15	1.1056
54	HLA_A*23	0.2556	3.601	0.3956	32.78	1.5336
54	HLA_A*29	0.6577	1.584	0.2072	12.1	1.43498
54	HLA_A*68	0.8418	1.192	0.2119	6.71	1.2627
54	HLA_C*02	0.5522	0.7003	0.2164	2.267	1.32528
54	HLA_C*03	0.9132	1.091	0.2291	5.193	1.15352
54	HLA_C*04	0.4133	2.543	0.2718	23.8	1.10213
54	HLA_C*06	0.7806	0.8512	0.2741	2.644	1.33817
54	HLA_C*07	0.8774	0.8954	0.2198	3.647	1.23868
54	HLA_C*08	0.8876	1.182	0.1166	11.97	1.18347
54	HLA_C*17	0.3398	2.193	0.4373	11	1.16503
54	HLA_C*18	0.9637	0.946	0.08637	10.36	1.15644
54	HLA_B*08	0.7034	1.56	0.1581	15.4	1.4068
54	HLA_B*15	0.1807	0.3513	0.07594	1.625	1.4456
54	HLA_B*42	0.7669	1.299	0.2308	7.306	1.41582
54	HLA_B*44	0.2622	4.477	0.3259	61.49	1.25856
54	HLA_B*58	0.8405	1.138	0.3227	4.015	1.3448
59	rs7519713	0.905	0.935	0.3102	2.818	1.58375
59	rs59784663	0.983	0.9862	0.2734	3.557	1.3762
59	rs77029719	0.7683	0.8468	0.2802	2.56	1.7927
59	rs73004025	0.983	0.9862	0.2734	3.557	1.3762
59	HLA_A*03	0.4899	0.4991	0.06939	3.589	1.71465
59	HLA_A*23	0.361	2.21	0.4031	12.12	1.68467
59	HLA_A*29	0.4476	2.23	0.2814	17.67	1.7904
59	HLA_A*68	0.9881	1.012	0.2206	4.639	1.25758
59	HLA_C*02	0.9065	1.071	0.3434	3.337	1.49306
59	HLA_C*03	0.8675	0.8872	0.2177	3.616	1.61933
59	HLA_C*04	0.6526	1.493	0.2608	8.548	1.66116
59	HLA_C*06	0.9581	1.029	0.3556	2.977	1.41194
59	HLA_C*07	0.9368	1.054	0.2901	3.826	1.45724
59	HLA_C*08	0.6213	0.6168	0.09065	4.196	1.93293
59	HLA_C*17	0.04588	8.801	1.041	74.44	1.28464
59	HLA_C*18	0.08633	0.1251	0.01164	1.345	1.20862
59	HLA_B*07	0.6511	1.701	0.1704	16.98	1.82308
59	HLA_B*08	0.2716	0.3704	0.06307	2.176	1.52096
59	HLA_B*15	0.8636	1.142	0.2514	5.187	1.7272
59	HLA_B*42	0.1226	5.514	0.6312	48.17	1.14427
59	HLA_B*44	0.1304	7.543	0.5501	103.4	0.9128
59	HLA_B*58	0.8095	1.152	0.3647	3.639	1.74354
64	rs7519713	0.6061	0.7178	0.2036	2.531	1.2122
64	rs59784663	0.3715	0.4644	0.08638	2.497	1.16757
64	rs77029719	0.3313	0.4962	0.1207	2.04	1.21477
64	rs73004025	0.3715	0.4644	0.08638	2.497	1.16757
64	HLA_A*03	0.2674	3.146	0.4151	23.84	1.4707
64	HLA_A*23	0.7647	1.268	0.268	5.998	1.05146
64	HLA_A*68	0.7313	0.7398	0.1325	4.131	1.07257
64	HLA_C*02	0.8102	0.8626	0.2582	2.882	0.990244
64	HLA_C*03	0.6145	1.443	0.3466	6.005	1.12658
64	HLA_C*04	0.01653	7.737	1.452	41.23	0.36366
64	HLA_C*06	0.9514	1.036	0.3366	3.186	1.04654
64	HLA_C*07	0.446	0.5644	0.1297	2.457	1.09022
64	HLA_C*08	0.8119	0.7552	0.07475	7.629	0.940095
64	HLA_C*17	0.1032	0.1696	0.02006	1.433	1.1352
64	HLA_C*18	0.2689	3.293	0.3981	27.23	1.18316
64	HLA_B*08	0.5885	1.682	0.2557	11.07	1.2947
64	HLA_B*15	0.6516	0.6736	0.1212	3.743	1.10271
64	HLA_B*42	0.2322	0.264	0.02971	2.347	1.7028
64	HLA_B*44	0.8032	0.7551	0.08296	6.874	1.03944
64	HLA_B*58	0.715	0.7907	0.2242	2.789	1.12357
65	rs7519713	0.2801	1.905	0.5916	6.133	0.42015
65	rs59784663	0.4002	1.767	0.4692	6.651	0.436582
65	rs77029719	0.2259	2.067	0.6381	6.699	0.6777
65	rs73004025	0.4002	1.767	0.4692	6.651	0.436582
65	HLA_A*03	0.8022	1.359	0.1234	14.96	0.64176
65	HLA_A*23	0.2968	0.3038	0.0324	2.849	0.395733
65	HLA_A*29	0.1945	2.799	0.5911	13.26	0.778
65	HLA_A*68	0.3758	2.079	0.4117	10.5	0.45096
65	HLA_C*02	0.9496	1.04	0.3049	3.549	0.599747
65	HLA_C*03	0.4205	0.4258	0.05334	3.399	0.388154
65	HLA_C*06	0.2514	1.969	0.6185	6.271	0.5028
65	HLA_C*07	0.1021	0.1641	0.01879	1.433	0.6126
65	HLA_C*08	0.2551	3.19	0.4327	23.52	0.437314
65	HLA_C*17	0.4766	1.621	0.4286	6.133	0.408514
65	HLA_C*18	0.89	1.187	0.1046	13.46	0.6675
65	HLA_B*07	0.901	1.161	0.11	12.26	0.636
65	HLA_B*15	0.9354	0.93	0.1608	5.377	0.6236
65	HLA_B*42	0.09989	3.882	0.7716	19.54	1.19868
65	HLA_B*44	0.2273	0.195	0.01372	2.77	0.54552
65	HLA_B*58	0.97	0.9759	0.2742	3.473	0.582
76	rs7519713	0.2768	2.273	0.5176	9.977	0.369067
76	rs59784663	0.09777	3.801	0.7824	18.46	0.78216
76	rs77029719	0.2391	2.418	0.5559	10.52	0.4782
76	rs73004025	0.09777	3.801	0.7824	18.46	0.78216
76	HLA_A*23	0.25	3.14	0.447	22.06	0.4
76	HLA_A*68	0.2353	3.288	0.4604	23.48	0.627467
76	HLA_C*02	0.6387	0.6115	0.07846	4.766	0.567733
76	HLA_C*06	0.3843	1.909	0.4448	8.196	0.4392
76	HLA_C*07	0.7167	1.426	0.2099	9.686	0.521236
76	HLA_C*17	0.6512	1.489	0.265	8.368	0.52096
76	HLA_B*58	0.584	1.529	0.3345	6.987	0.584
81	rs7519713	0.9792	1.018	0.263	3.941	0.824589
81	rs59784663	0.4827	1.648	0.4085	6.649	0.77232
81	rs77029719	0.8801	1.109	0.2891	4.254	0.938773
81	rs73004025	0.4827	1.648	0.4085	6.649	0.77232
81	HLA_A*03	0.9006	1.164	0.1074	12.61	0.847624
81	HLA_A*23	0.8224	1.222	0.2116	7.063	0.939886
81	HLA_A*68	0.266	2.499	0.4975	12.56	0.709333
81	HLA_C*02	0.6642	0.7112	0.1526	3.314	0.8856
81	HLA_C*03	0.7247	0.6927	0.08974	5.347	0.891938
81	HLA_C*04	0.1242	3.713	0.6971	19.78	1.9872
81	HLA_C*06	0.3467	1.772	0.5383	5.832	0.616356
81	HLA_C*07	0.1305	3.166	0.7108	14.11	1.044
81	HLA_C*08	0.8884	1.181	0.1157	12.05	0.8884
81	HLA_C*17	0.1951	0.2384	0.02723	2.087	0.62432
81	HLA_B*07	0.1918	3.776	0.5136	27.77	0.7672
81	HLA_B*08	0.3002	2.708	0.4113	17.83	0.6004
81	HLA_B*15	0.9717	1.032	0.1773	6.012	0.863733
81	HLA_B*44	0.1913	5.875	0.4127	83.63	1.02027
81	HLA_B*58	0.2967	1.898	0.5696	6.328	0.678171
83	rs7519713	0.6049	0.7598	0.2685	2.151	0.640482
83	rs59784663	0.1712	0.4047	0.1107	1.479	0.7704
83	rs77029719	0.4405	0.6569	0.2258	1.911	0.66075
83	rs73004025	0.1712	0.4047	0.1107	1.479	0.7704
83	HLA_A*03	0.7394	1.387	0.2021	9.517	0.66546
83	HLA_A*23	0.3652	0.5212	0.1272	2.135	0.5976
83	HLA_A*29	0.1571	0.2145	0.02541	1.81	1.4139
83	HLA_A*68	0.6197	1.429	0.3487	5.859	0.587084
83	HLA_C*02	0.6156	0.7596	0.2596	2.222	0.6156
83	HLA_C*03	0.596	1.461	0.3595	5.939	0.6705
83	HLA_C*04	0.1886	3.147	0.5698	17.38	0.5658
83	HLA_C*06	0.7662	0.8616	0.3229	2.299	0.656743
83	HLA_C*07	0.9963	0.9972	0.3073	3.236	0.815155
83	HLA_C*08	0.2305	4.005	0.4146	38.69	0.518625
83	HLA_C*17	0.1679	0.4361	0.1341	1.419	1.0074
83	HLA_C*18	0.2709	0.2693	0.02605	2.783	0.48762
83	HLA_B*07	0.5388	0.5513	0.08255	3.681	0.692743
83	HLA_B*08	0.4792	1.914	0.3168	11.57	0.663508
83	HLA_B*15	0.1438	3.031	0.6853	13.41	2.5884
83	HLA_B*42	0.565	0.6702	0.1714	2.62	0.678
83	HLA_B*44	0.2384	0.271	0.03091	2.375	0.4768
83	HLA_B*58	0.2118	0.4912	0.1609	1.499	0.544629
88	rs7519713	0.2645	0.2997	0.03609	2.489	3.4385
88	rs59784663	0.4318	0.4346	0.05445	3.47	2.24536
88	rs77029719	0.308	0.3345	0.04073	2.746	2.66933
88	rs73004025	0.4318	0.4346	0.05445	3.47	2.24536
88	HLA_A*03	0.6381	0.5598	0.04988	6.283	1.2762
88	HLA_A*23	0.485	0.4483	0.04717	4.261	1.80143
88	HLA_A*29	0.9605	1.053	0.1361	8.148	1.38739
88	HLA_A*68	0.3284	0.3269	0.03471	3.078	2.1346
88	HLA_C*02	0.8661	0.8606	0.1503	4.927	1.40741
88	HLA_C*03	0.9686	0.9557	0.1003	9.105	1.32545
88	HLA_C*04	0.6579	1.532	0.2319	10.12	1.22181
88	HLA_C*06	0.8893	0.9078	0.2327	3.542	1.36011
88	HLA_C*07	0.5964	0.6531	0.135	3.159	1.72293
88	HLA_C*08	0.9709	0.9566	0.088	10.4	1.26217
88	HLA_C*17	0.598	0.6609	0.1418	3.081	1.5548
88	HLA_C*18	0.1154	7.222	0.6163	84.64	3.0004
88	HLA_B*08	0.6282	0.5541	0.05081	6.043	1.3611
88	HLA_B*15	0.7735	1.275	0.2435	6.68	1.34073
88	HLA_B*42	0.5723	0.5917	0.09571	3.658	1.85998
88	HLA_B*58	0.6034	0.6475	0.1256	3.337	1.42622
98	rs7519713	0.4414	1.545	0.5106	4.673	1.17707
98	rs59784663	0.6455	1.344	0.3814	4.735	1.10657
98	rs77029719	0.5856	1.36	0.45	4.113	1.1712
98	rs73004025	0.6455	1.344	0.3814	4.735	1.10657
98	HLA_A*03	0.06152	0.1055	0.009978	1.115	1.47648
98	HLA_A*23	0.7916	0.8259	0.1998	3.413	0.999916
98	HLA_A*29	0.5073	1.738	0.3392	8.907	1.10684
98	HLA_A*68	0.1079	4.008	0.7377	21.77	1.2948
98	HLA_C*02	0.4344	0.6336	0.2018	1.989	1.3032
98	HLA_C*03	0.1915	0.328	0.06155	1.747	1.532
98	HLA_C*04	0.6082	1.521	0.3061	7.558	1.12283
98	HLA_C*06	0.8855	0.9285	0.3385	2.547	0.966
98	HLA_C*07	0.8496	1.124	0.3345	3.78	0.970971
98	HLA_C*08	0.2796	3.558	0.3565	35.51	1.34208
98	HLA_C*17	0.7126	1.241	0.3933	3.916	1.00602
98	HLA_C*18	0.3822	2.921	0.2639	32.32	1.3104
98	HLA_B*07	0.3512	0.3982	0.05747	2.759	1.4048
98	HLA_B*08	0.7027	0.7074	0.1196	4.183	1.05405
98	HLA_B*15	0.7579	0.8029	0.1988	3.243	1.01053
98	HLA_B*42	0.2762	2.297	0.5141	10.26	1.6572
98	HLA_B*44	0.4465	2.293	0.2707	19.43	1.0716
98	HLA_B*58	0.8418	1.116	0.381	3.266	1.01016
108	rs7519713	0.2508	0.5326	0.1817	1.561	1.0032
108	rs59784663	0.2632	0.4965	0.1457	1.692	0.84224
108	rs77029719	0.4143	0.6382	0.2171	1.876	0.66288
108	rs73004025	0.2632	0.4965	0.1457	1.692	0.84224
108	HLA_A*03	0.8574	0.8373	0.1206	5.814	0.806965
108	HLA_A*23	0.2751	2.54	0.4762	13.55	0.6288
108	HLA_A*29	0.1753	0.3161	0.05977	1.672	0.934933
108	HLA_A*68	0.68	1.371	0.3058	6.151	0.725333
108	HLA_C*02	0.1147	0.4035	0.1307	1.246	1.8352
108	HLA_C*04	0.3463	0.4799	0.1041	2.212	0.615644
108	HLA_C*06	0.2773	1.881	0.6018	5.879	0.5546
108	HLA_C*07	0.51	1.53	0.4319	5.417	0.627692
108	HLA_C*08	0.8262	0.809	0.122	5.366	0.8262
108	HLA_C*17	0.8752	0.9118	0.288	2.887	0.777956
108	HLA_C*18	0.5229	0.512	0.06569	3.991	0.5976
108	HLA_B*08	0.9011	1.122	0.1835	6.854	0.758821
108	HLA_B*15	0.448	0.5862	0.1475	2.329	0.651636
108	HLA_B*42	0.4487	0.5862	0.1472	2.335	0.598267
108	HLA_B*44	0.9699	0.9592	0.11	8.366	0.77592
108	HLA_B*58	0.1243	3.336	0.7178	15.5	0.9944
116	rs7519713	0.2529	1.897	0.6329	5.687	0.281
116	rs59784663	0.1053	3.197	0.7834	13.05	0.5265
116	rs77029719	0.3653	1.657	0.5554	4.941	0.281
116	rs73004025	0.1053	3.197	0.7834	13.05	0.5265
116	HLA_A*23	0.5358	1.56	0.3816	6.381	0.334875
116	HLA_A*29	0.9467	0.9515	0.2214	4.089	0.47335
116	HLA_A*68	0.1807	2.774	0.6228	12.36	0.225875
116	HLA_C*02	0.6689	0.7913	0.2707	2.313	0.352053
116	HLA_C*03	0.4345	0.5695	0.1388	2.337	0.289667
116	HLA_C*04	0.1565	3.441	0.6226	19.02	0.260833
116	HLA_C*06	0.2891	0.5785	0.2103	1.591	0.2891
116	HLA_C*07	0.1226	0.3834	0.1135	1.295	0.2452
116	HLA_C*08	0.1798	0.2117	0.02191	2.046	0.256857
116	HLA_C*17	0.1055	2.778	0.8062	9.571	0.26375
116	HLA_B*07	0.6293	0.6267	0.09397	4.18	0.349611
116	HLA_B*08	0.3742	0.4423	0.07318	2.673	0.267286
116	HLA_B*15	0.3184	2.041	0.5026	8.289	0.265333
116	HLA_B*42	0.3165	2.049	0.5035	8.336	0.287727
116	HLA_B*44	0.08537	9.536	0.7305	124.5	0.8537
116	HLA_B*58	0.5447	0.7212	0.2505	2.077	0.320412
120	rs7519713	0.1164	3.076	0.7564	12.51	0.4656
120	rs59784663	0.1904	2.999	0.5795	15.52	0.3264
120	rs77029719	0.1555	2.748	0.6811	11.09	0.3732
120	rs73004025	0.1904	2.999	0.5795	15.52	0.3264
120	HLA_A*03	0.6328	0.6211	0.08807	4.381	0.446682
120	HLA_A*23	0.7761	1.244	0.2758	5.615	0.443486
120	HLA_A*29	0.4727	0.5813	0.1322	2.556	0.354525
120	HLA_A*68	0.8414	1.166	0.2582	5.269	0.458945
120	HLA_C*02	0.4651	1.558	0.474	5.123	0.37208
120	HLA_C*03	0.4047	0.555	0.1389	2.217	0.373569
120	HLA_C*04	0.1962	4.25	0.4736	38.14	0.23544
120	HLA_C*06	0.4117	1.595	0.5232	4.861	0.352886
120	HLA_C*07	0.3535	0.5563	0.1612	1.92	0.3535
120	HLA_C*08	0.1906	0.2795	0.04144	1.886	0.254133
120	HLA_C*17	0.2076	2.449	0.6081	9.865	0.226473
120	HLA_C*18	0.7038	1.578	0.1503	16.56	0.42228
120	HLA_B*07	0.6743	0.6626	0.09721	4.517	0.449533
120	HLA_B*08	0.07745	0.1897	0.02997	1.201	0.9294
120	HLA_B*15	0.6944	1.35	0.3016	6.046	0.438568
120	HLA_B*42	0.09118	6.461	0.7415	56.29	0.54708
120	HLA_B*44	0.1653	6.208	0.4707	81.89	0.3306
120	HLA_B*58	0.1547	2.986	0.6618	13.48	0.4641
132	HLA_A*23	0.3172	2.663	0.3906	18.15	1.4274
132	HLA_A*29	0.6389	1.603	0.2233	11.51	1.15002
132	HLA_A*68	0.7866	0.729	0.07393	7.188	1.01134
132	HLA_C*02	0.6807	0.6331	0.07178	5.585	1.02105
132	HLA_C*03	0.1475	3.956	0.6154	25.44	1.3275
132	HLA_C*06	0.7024	0.7184	0.1316	3.92	0.972554
132	HLA_C*07	0.8869	0.8753	0.1395	5.492	1.06428
132	HLA_C*08	0.07035	7.053	0.8502	58.5	1.2663
132	HLA_C*17	0.3363	0.3311	0.03478	3.152	1.21068
132	HLA_C*18	0.3869	3.039	0.2451	37.7	1.1607
132	HLA_B*07	0.668	1.698	0.1512	19.06	1.09309
132	HLA_B*15	0.6045	1.651	0.2476	11.01	1.36013
132	HLA_B*42	0.6089	0.5471	0.05428	5.514	1.2178
132	HLA_B*44	0.1625	14.49	0.3403	617.3	0.975
132	HLA_B*58	0.5908	0.5611	0.06828	4.611	1.5192
134	rs7519713	0.6545	1.299	0.4129	4.089	1.666
134	rs59784663	0.4833	0.5685	0.1172	2.757	2.70648
134	rs77029719	0.9981	0.9985	0.2989	3.336	1.3308
134	rs73004025	0.4833	0.5685	0.1172	2.757	2.70648
134	HLA_A*23	0.7067	1.342	0.2898	6.217	1.52212
134	HLA_A*29	0.6787	1.387	0.2948	6.528	1.58363
134	HLA_A*68	0.2533	2.358	0.5412	10.27	3.5462
134	HLA_C*02	0.8718	1.105	0.3271	3.736	1.43591
134	HLA_C*03	0.9973	1.003	0.2101	4.784	1.39622
134	HLA_C*04	0.3755	0.3699	0.04102	3.336	3.50467
134	HLA_C*06	0.617	1.32	0.4447	3.918	1.7276
134	HLA_C*07	0.8007	0.8385	0.2136	3.291	1.40122
134	HLA_C*08	0.01767	16.41	1.627	165.6	0.49476
134	HLA_C*17	0.4654	0.5921	0.145	2.418	3.2578
134	HLA_C*18	0.9845	0.977	0.09247	10.32	1.45084
134	HLA_B*07	0.7488	0.686	0.06836	6.885	1.4976
134	HLA_B*08	0.5936	0.5415	0.05691	5.153	1.84676
134	HLA_B*15	0.9007	1.102	0.2385	5.094	1.40109
134	HLA_B*42	0.5078	0.5618	0.102	3.095	1.7773
134	HLA_B*44	0.4948	2.235	0.2221	22.49	1.9792
134	HLA_B*58	0.7899	1.171	0.3668	3.737	1.47448
142	rs7519713	0.4836	1.75	0.3657	8.374	1.51989
142	rs59784663	0.8149	1.204	0.2545	5.695	1.49398
142	rs77029719	0.568	1.572	0.3329	7.422	1.38844
142	rs73004025	0.8149	1.204	0.2545	5.695	1.49398
142	HLA_A*23	0.9979	1.002	0.1712	5.871	1.21966
142	HLA_A*29	0.9136	1.117	0.1507	8.281	1.2562
142	HLA_A*68	0.5539	0.6165	0.1242	3.059	1.52322
142	HLA_C*02	0.7315	0.7734	0.1783	3.355	1.6093
142	HLA_C*04	0.226	0.347	0.06254	1.925	1.65733
142	HLA_C*06	0.3218	2.082	0.4879	8.887	1.7699
142	HLA_C*07	0.4763	1.743	0.3776	8.048	1.74643
142	HLA_C*08	0.879	1.2	0.1148	12.54	1.2892
142	HLA_C*17	0.4715	0.6248	0.1737	2.247	2.0746
142	HLA_C*18	0.153	0.1906	0.01962	1.851	1.683
142	HLA_B*07	0.7571	1.451	0.1372	15.34	1.5142
142	HLA_B*15	0.8512	0.8578	0.1726	4.262	1.3376
142	HLA_B*42	0.07375	0.2508	0.05508	1.142	1.6225
142	HLA_B*58	0.9883	0.9899	0.2551	3.842	1.27898
155	rs7519713	0.931	1.055	0.3122	3.566	1.1172
155	rs59784663	0.5538	0.6253	0.1322	2.959	1.32912
155	rs77029719	0.8018	1.168	0.3466	3.938	1.0128
155	rs73004025	0.5538	0.6253	0.1322	2.959	1.32912
155	HLA_A*03	0.1376	4.45	0.6202	31.93	1.6512
155	HLA_A*23	0.7075	0.72	0.1294	4.004	1.132
155	HLA_A*29	0.7239	0.6991	0.09593	5.094	1.02198
155	HLA_A*68	0.5908	0.6243	0.1121	3.478	1.1816
155	HLA_C*02	0.642	1.353	0.378	4.845	1.18523
155	HLA_C*03	0.5326	0.5115	0.0623	4.2	1.42027
155	HLA_C*04	0.3865	2.055	0.4026	10.49	1.32514
155	HLA_C*06	0.1889	0.3884	0.09477	1.592	0.90672
155	HLA_C*07	0.7605	1.23	0.3244	4.666	1.014
155	HLA_C*17	0.7187	1.254	0.3654	4.307	1.07805
155	HLA_C*18	0.2435	3.557	0.4215	30.02	0.974
155	HLA_B*07	0.6585	0.5927	0.05831	6.026	1.12886
155	HLA_B*08	0.03244	7.912	1.189	52.66	0.77856
155	HLA_B*15	0.4684	1.722	0.3964	7.479	1.4052
155	HLA_B*42	0.14	2.966	0.7	12.57	1.12
155	HLA_B*58	0.1413	0.2046	0.02471	1.694	0.8478
156	rs7519713	0.9193	0.9148	0.1635	5.119	1.27288
156	rs59784663	0.5305	1.758	0.3015	10.25	1.5915
156	rs77029719	0.9732	0.971	0.1742	5.411	1.25126
156	rs73004025	0.5305	1.758	0.3015	10.25	1.5915
156	HLA_A*29	0.6939	1.501	0.1983	11.37	1.3878
156	HLA_A*68	0.1759	4.238	0.5236	34.3	1.5831
156	HLA_C*02	0.4094	1.86	0.426	8.119	1.47384
156	HLA_C*04	0.829	1.305	0.1165	14.61	1.4922
156	HLA_C*07	0.6259	0.5614	0.05512	5.718	1.40827
156	HLA_C*08	0.3625	3.242	0.2579	40.75	1.63125
156	HLA_C*17	0.1001	4.331	0.7546	24.86	1.8018
156	HLA_B*07	0.2731	4.32	0.3154	59.18	1.6386
156	HLA_B*15	0.8891	1.185	0.1093	12.85	1.33365
156	HLA_B*42	0.8665	1.228	0.1119	13.48	1.41791
157	rs7519713	0.9728	1.019	0.3466	2.995	#REF!
157	rs59784663	0.976	0.9813	0.2862	3.364	#REF!
157	rs77029719	0.7864	0.8585	0.2848	2.588	#REF!
157	rs73004025	0.976	0.9813	0.2862	3.364	#REF!
157	HLA_A*03	0.9147	1.113	0.1577	7.85	#REF!
157	HLA_A*23	0.9167	1.08	0.2566	4.542	#REF!
157	HLA_A*29	0.432	0.5096	0.09481	2.739	#REF!
157	HLA_A*68	0.2625	2.319	0.5324	10.1	#REF!
157	HLA_C*02	0.2303	0.4894	0.1523	1.573	#REF!
157	HLA_C*03	0.8166	0.8478	0.2099	3.423	#REF!
157	HLA_C*04	0.1611	0.2722	0.04411	1.68	#REF!
157	HLA_C*06	0.313	1.738	0.594	5.085	#REF!
157	HLA_C*07	0.1326	2.649	0.7443	9.426	#REF!
157	HLA_C*08	0.4699	2.044	0.2941	14.21	#REF!
157	HLA_C*17	0.6365	0.7569	0.2385	2.403	#REF!
157	HLA_C*18	0.9367	1.09	0.1291	9.203	#REF!
157	HLA_B*07	0.3708	2.435	0.3467	17.11	#REF!
157	HLA_B*08	0.7488	1.344	0.2202	8.203	#REF!
157	HLA_B*15	0.06741	0.2058	0.03781	1.12	#REF!
157	HLA_B*42	0.07004	0.2097	0.03868	1.136	#REF!
157	HLA_B*44	0.9398	0.9197	0.1049	8.062	#REF!
157	HLA_B*58	0.2052	2.17	0.6546	7.192	#REF!
160	rs7519713	0.4373	0.5376	0.1123	2.574	6.9968
160	rs59784663	0.8298	0.8422	0.1759	4.033	2.9504
160	rs77029719	0.511	0.594	0.1257	2.808	5.45067
160	rs73004025	0.8298	0.8422	0.1759	4.033	2.9504
160	HLA_A*23	0.9505	1.057	0.1858	6.008	2.17257
160	HLA_A*68	0.9994	0.9993	0.1756	5.688	1.77671
160	HLA_C*02	0.5893	0.6528	0.1388	3.07	4.7144
160	HLA_C*03	0.6395	1.462	0.2986	7.154	3.41067
160	HLA_C*04	0.6706	1.471	0.2482	8.724	3.0656
160	HLA_C*06	0.9916	1.007	0.2911	3.481	1.86654
160	HLA_C*07	0.2383	2.354	0.5674	9.766	7.6256
160	HLA_C*17	0.6007	1.423	0.38	5.326	3.84448
160	HLA_C*18	0.7696	1.428	0.1317	15.48	3.0784
160	HLA_B*07	0.9731	0.9607	0.09346	9.876	1.9462
160	HLA_B*15	0.8345	0.8302	0.1451	4.752	2.22533
160	HLA_B*42	0.832	0.8279	0.1445	4.743	2.42036
160	HLA_B*44	0.9647	1.063	0.07021	16.1	2.05803
160	HLA_B*58	0.8576	1.125	0.3111	4.067	2.11102
168	rs7519713	0.3273	1.815	0.5508	5.977	0.8728
168	rs59784663	0.245	2.187	0.5846	8.182	1.96
168	rs77029719	0.2662	1.97	0.5962	6.509	0.85184
168	rs73004025	0.245	2.187	0.5846	8.182	1.96
168	HLA_A*23	0.3947	0.3844	0.04254	3.474	0.701689
168	HLA_A*29	0.8437	0.8198	0.1136	5.915	0.899947
168	HLA_A*68	0.3399	2.174	0.4412	10.71	0.776914
168	HLA_C*02	0.5533	1.459	0.4188	5.08	0.8048
168	HLA_C*06	0.2569	0.4023	0.08334	1.942	1.0276
168	HLA_C*07	0.8425	0.8577	0.1887	3.899	0.962857
168	HLA_C*08	0.9652	1.053	0.1039	10.67	0.857956
168	HLA_C*17	0.1698	2.511	0.6745	9.348	2.7168
168	HLA_C*18	0.7856	1.392	0.1286	15.07	0.966892
168	HLA_B*07	0.9364	1.1	0.1063	11.39	0.9364
168	HLA_B*08	0.3624	2.39	0.3665	15.59	0.7248
168	HLA_B*15	0.4233	1.919	0.3893	9.456	0.67728
168	HLA_B*42	0.9469	0.9424	0.1643	5.406	0.8912
168	HLA_B*58	0.6185	0.6876	0.1574	3.003	0.824667
172	rs7519713	0.5631	0.7259	0.245	2.15	2.00213
172	rs59784663	0.2019	0.4096	0.104	1.613	3.2304
172	rs77029719	0.3817	0.6025	0.1936	1.875	2.44288
172	rs73004025	0.2019	0.4096	0.104	1.613	3.2304
172	HLA_A*03	0.598	0.5934	0.08529	4.129	1.73964
172	HLA_A*23	0.7705	0.8086	0.1941	3.369	1.76114
172	HLA_A*29	0.6754	0.7153	0.149	3.433	1.66252
172	HLA_A*68	0.6347	0.7069	0.169	2.957	1.69253
172	HLA_C*02	0.9475	0.9631	0.3145	2.949	1.37818
172	HLA_C*03	0.857	0.8774	0.2114	3.641	1.52356
172	HLA_C*04	0.2721	2.44	0.4967	11.99	2.1768
172	HLA_C*06	0.8977	0.9361	0.3422	2.561	1.43632
172	HLA_C*07	0.5216	1.477	0.4481	4.868	2.0864
172	HLA_C*08	0.5186	1.872	0.2789	12.57	2.37074
172	HLA_C*17	0.1351	0.3819	0.108	1.35	4.3232
172	HLA_C*18	0.8117	1.288	0.1608	10.31	1.73163
172	HLA_B*07	0.5903	1.689	0.2506	11.38	1.88896
172	HLA_B*08	0.8674	1.161	0.2022	6.66	1.46088
172	HLA_B*15	0.8473	0.8731	0.2195	3.473	1.59492
172	HLA_B*42	0.8393	0.8669	0.218	3.448	1.6786
172	HLA_B*44	0.9351	1.094	0.1262	9.481	1.42491
172	HLA_B*58	0.4909	0.673	0.2181	2.076	2.61813
176	rs7519713	0.6114	0.7534	0.2527	2.246	1.2228
176	rs59784663	0.5767	1.422	0.4131	4.894	1.36311
176	rs77029719	0.7941	0.8642	0.2887	2.587	1.14703
176	rs73004025	0.5767	1.422	0.4131	4.894	1.36311
176	HLA_A*03	0.7128	1.438	0.2075	9.97	1.1583
176	HLA_A*23	0.2459	2.377	0.5507	10.26	0.913343
176	HLA_A*68	0.1073	3.483	0.7628	15.91	0.69745
176	HLA_C*02	0.9797	1.015	0.3257	3.163	1.21296
176	HLA_C*03	0.5488	1.528	0.3819	6.117	1.42688
176	HLA_C*04	0.6469	0.6893	0.1403	3.387	1.12129
176	HLA_C*06	0.06655	2.703	0.9343	7.822	0.86515
176	HLA_C*07	0.5341	0.6791	0.2005	2.3	1.54296
176	HLA_C*08	0.2271	0.2426	0.02437	2.416	0.9841
176	HLA_C*17	0.1184	0.3601	0.09995	1.298	0.61568
176	HLA_C*18	0.8043	1.305	0.1593	10.68	1.10062
176	HLA_B*07	0.6172	1.63	0.24	11.07	1.14623
176	HLA_B*08	0.8898	1.133	0.1931	6.649	1.15674
176	HLA_B*15	0.3427	0.4977	0.1178	2.103	1.11377
176	HLA_B*42	0.1038	0.2784	0.05964	1.299	0.8996
176	HLA_B*44	0.7671	1.393	0.1552	12.51	1.17321
176	HLA_B*58	0.05482	3.307	0.9756	11.21	1.42532
177	rs7519713	0.4427	0.5431	0.1143	2.581	1.18053
177	rs59784663	0.785	0.8058	0.1707	3.803	1.10824
177	rs77029719	0.5235	0.6048	0.129	2.835	1.2564
177	rs73004025	0.785	0.8058	0.1707	3.803	1.10824
177	HLA_A*03	0.6989	0.6275	0.0592	6.651	1.04835
177	HLA_A*23	0.4028	1.984	0.3985	9.876	1.6112
177	HLA_A*29	0.436	1.885	0.3825	9.288	1.308
177	HLA_C*02	0.2349	0.2744	0.03248	2.318	1.8792
177	HLA_C*03	0.571	1.608	0.3108	8.321	0.978857
177	HLA_C*04	0.2302	2.794	0.5215	14.97	2.7624
177	HLA_C*06	0.3464	0.5048	0.1216	2.095	1.66272
177	HLA_C*07	0.4287	1.755	0.436	7.063	1.46983
177	HLA_C*08	0.3295	2.667	0.3714	19.14	1.977
177	HLA_C*17	0.5618	0.649	0.1506	2.796	1.1236
177	HLA_C*18	0.8351	1.294	0.1145	14.62	0.9544
177	HLA_B*07	0.7923	0.7304	0.0704	7.577	0.95076
177	HLA_B*08	0.5494	1.791	0.2658	12.07	1.19869
177	HLA_B*15	0.789	1.241	0.2547	6.051	0.996632
177	HLA_B*42	0.5751	0.6054	0.1047	3.5	0.92016
177	HLA_B*44	0.5644	2.334	0.1307	41.66	1.04197
177	HLA_B*58	0.2058	0.2543	0.03049	2.121	4.9392
197	rs7519713	0.443	0.6401	0.2048	2.001	0.724909
197	rs59784663	0.211	0.3822	0.08466	1.725	0.7596
197	rs77029719	0.2664	0.5007	0.1478	1.696	0.685029
197	rs73004025	0.211	0.3822	0.08466	1.725	0.7596
197	HLA_A*03	0.6869	1.496	0.2109	10.61	0.82428
197	HLA_A*23	0.976	0.978	0.2296	4.165	0.836571
197	HLA_A*29	0.7206	1.311	0.297	5.788	0.810675
197	HLA_A*68	0.589	0.6579	0.1441	3.005	0.757286
197	HLA_C*02	0.8653	1.101	0.3635	3.333	0.8653
197	HLA_C*03	0.1156	0.1716	0.0191	1.541	1.0404
197	HLA_C*04	0.5082	1.694	0.3555	8.075	0.703662
197	HLA_C*06	0.2105	1.978	0.68	5.755	0.94725
197	HLA_C*07	0.2923	1.949	0.563	6.744	0.5846
197	HLA_C*08	0.9042	1.125	0.1644	7.701	0.856611
197	HLA_C*17	0.4486	1.569	0.4896	5.026	0.6729
197	HLA_B*07	0.0483	10.63	1.018	111.1	0.8694
197	HLA_B*08	0.2689	0.2733	0.02741	2.725	0.605025
197	HLA_B*15	0.17	0.3083	0.05742	1.656	1.02
197	HLA_B*42	0.9528	1.044	0.2493	4.374	0.85752
197	HLA_B*44	0.7242	0.6864	0.08488	5.551	0.7668
197	HLA_B*58	0.424	1.563	0.5231	4.668	0.7632
201	rs7519713	0.5074	1.429	0.4973	4.107	0.702554
201	rs59784663	0.4083	1.66	0.4991	5.524	0.73494
201	rs77029719	0.7471	1.193	0.4082	3.486	0.840487
201	rs73004025	0.4083	1.66	0.4991	5.524	0.73494
201	HLA_A*03	0.5114	0.4606	0.04555	4.657	0.657514
201	HLA_A*23	0.8838	1.112	0.2662	4.649	0.837284
201	HLA_A*29	0.3331	0.3544	0.04336	2.896	0.9993
201	HLA_A*68	0.3084	2.095	0.505	8.688	1.11024
201	HLA_C*02	0.9665	0.9767	0.3256	2.93	0.828429
201	HLA_C*03	0.3954	0.5042	0.1039	2.446	0.7908
201	HLA_C*04	0.1371	0.1875	0.02064	1.704	2.4678
201	HLA_C*06	0.3757	1.587	0.5711	4.412	0.845325
201	HLA_C*07	0.9375	0.9519	0.2777	3.263	0.84375
201	HLA_C*08	0.2584	3.009	0.4454	20.32	1.5504
201	HLA_C*17	0.8238	1.14	0.3595	3.615	0.872259
201	HLA_B*07	0.4747	0.4339	0.04396	4.282	0.71205
201	HLA_B*08	0.3036	0.3071	0.0324	2.911	1.3662
201	HLA_B*15	0.5279	0.6182	0.1389	2.752	0.63348
201	HLA_B*42	0.19	0.3266	0.06125	1.741	1.71
201	HLA_B*44	0.8523	1.216	0.1548	9.556	0.8523
201	HLA_B*58	0.3409	1.69	0.5738	4.979	0.8766
24i1	rs7519713	0.08717	0.2495	0.05086	1.224	1.39472
24i1	rs59784663	0.09834	0.167	0.02001	1.394	0.78672
24i1	rs77029719	0.1213	0.2864	0.05892	1.393	0.4852
24i1	rs73004025	0.09834	0.167	0.02001	1.394	0.78672
24i1	HLA_A*03	0.802	0.7773	0.1084	5.571	0.6416
24i1	HLA_A*23	0.3051	0.4073	0.07319	2.267	0.8136
24i1	HLA_A*29	0.9103	1.096	0.2226	5.396	0.693562
24i1	HLA_A*68	0.5602	0.6307	0.1337	2.975	0.5602
24i1	HLA_C*02	0.4017	0.5418	0.1294	2.269	0.4944
24i1	HLA_C*03	0.3326	0.3396	0.03821	3.018	0.53216
24i1	HLA_C*04	0.3183	2.296	0.4488	11.74	0.6366
24i1	HLA_C*06	0.7511	1.189	0.4081	3.464	0.632505
24i1	HLA_C*07	0.3164	1.901	0.5411	6.676	0.7232
24i1	HLA_C*08	0.4012	0.3696	0.03619	3.776	0.534933
24i1	HLA_C*17	0.3276	1.782	0.5605	5.665	0.5824
24i1	HLA_C*18	0.6712	0.5903	0.05176	6.732	0.631718
24i1	HLA_B*07	0.3533	2.518	0.3583	17.69	0.513891
24i1	HLA_B*08	0.5432	1.769	0.2815	11.11	0.579413
24i1	HLA_B*15	0.2991	0.4355	0.09071	2.091	0.95712
24i1	HLA_B*42	0.6753	1.356	0.3259	5.646	0.600267
24i1	HLA_B*58	0.5077	1.463	0.4744	4.514	0.580229
24i12	HLA_A*03	0.8371	1.295	0.1101	15.23	1.46493
24i12	HLA_A*23	0.9568	0.9378	0.09168	9.592	1.21775
24i12	HLA_A*29	0.1147	4.074	0.7115	23.32	0.8029
24i12	HLA_C*02	0.7267	0.6704	0.0712	6.313	1.4534
24i12	HLA_C*04	0.9389	1.096	0.1041	11.55	1.31446
24i12	HLA_C*06	0.2349	0.2572	0.02736	2.418	0.82215
24i12	HLA_C*07	0.8518	0.838	0.1312	5.35	1.32502
24i12	HLA_C*17	0.01216	15.69	1.824	135	0.17024
24i12	HLA_B*07	0.7054	1.603	0.1388	18.51	1.64593
24i12	HLA_B*15	0.5485	0.4885	0.04705	5.072	1.5358
24i12	HLA_B*42	0.1584	3.723	0.5993	23.13	0.7392
24i13	HLA_A*03	0.8371	1.295	0.1101	15.23	1.46493
24i13	HLA_A*23	0.9568	0.9378	0.09168	9.592	1.21775
24i13	HLA_A*29	0.1147	4.074	0.7115	23.32	0.8029
24i13	HLA_C*02	0.7267	0.6704	0.0712	6.313	1.4534
24i13	HLA_C*04	0.9389	1.096	0.1041	11.55	1.31446
24i13	HLA_C*06	0.2349	0.2572	0.02736	2.418	0.82215
24i13	HLA_C*07	0.8518	0.838	0.1312	5.35	1.32502
24i13	HLA_C*17	0.01216	15.69	1.824	135	0.17024
24i13	HLA_B*07	0.7054	1.603	0.1388	18.51	1.64593
24i13	HLA_B*15	0.5485	0.4885	0.04705	5.072	1.5358
24i13	HLA_B*42	0.1584	3.723	0.5993	23.13	0.7392
24i14	rs7519713	0.6267	0.6789	0.1426	3.233	1.02551
24i14	rs59784663	0.4475	0.4464	0.0557	3.578	1.15071
24i14	rs77029719	0.7138	0.7488	0.1596	3.514	1.0707
24i14	rs73004025	0.4475	0.4464	0.0557	3.578	1.15071
24i14	HLA_A*03	0.955	0.9338	0.08674	10.05	1.01118
24i14	HLA_A*23	0.5164	0.4799	0.05227	4.407	1.0328
24i14	HLA_A*29	0.3276	2.225	0.4487	11.03	0.9828
24i14	HLA_C*02	0.811	0.8233	0.1672	4.054	1.12292
24i14	HLA_C*04	0.5446	1.752	0.2855	10.75	0.98028
24i14	HLA_C*06	0.2792	0.4047	0.07863	2.083	1.2564
24i14	HLA_C*07	0.9071	0.9119	0.1939	4.289	1.16627
24i14	HLA_C*08	0.914	1.137	0.1101	11.75	1.02825
24i14	HLA_C*17	0.01157	6.873	1.539	30.69	0.20826
24i14	HLA_B*07	0.2367	3.316	0.4553	24.15	1.4202
24i14	HLA_B*15	0.9135	0.9064	0.1537	5.343	1.0962
24i14	HLA_B*42	0.1071	3.643	0.7559	17.56	0.9639
24i14	HLA_B*58	0.319	0.3467	0.04319	2.784	1.1484
24i15	rs7519713	0.2027	0.406	0.1015	1.625	1.35133
24i15	rs59784663	0.2851	0.41	0.07993	2.103	1.1404
24i15	rs77029719	0.2575	0.4507	0.1135	1.79	1.2875
24i15	rs73004025	0.2851	0.41	0.07993	2.103	1.1404
24i15	HLA_A*03	0.7118	0.6447	0.0628	6.618	0.837412
24i15	HLA_A*23	0.4486	0.5195	0.09547	2.827	1.1215
24i15	HLA_A*29	0.89	1.116	0.2364	5.266	0.89
24i15	HLA_A*68	0.499	0.558	0.1028	3.028	0.907273
24i15	HLA_C*02	0.6775	0.7764	0.2356	2.559	0.846875
24i15	HLA_C*03	0.7177	1.296	0.3178	5.286	0.797444
24i15	HLA_C*04	0.5954	1.537	0.3145	7.509	0.916
24i15	HLA_C*06	0.6715	0.7859	0.258	2.393	0.895333
24i15	HLA_C*07	0.9324	1.058	0.2896	3.863	0.888
24i15	HLA_C*08	0.6489	0.588	0.05977	5.784	0.927
24i15	HLA_C*17	0.1298	2.566	0.7582	8.686	1.298
24i15	HLA_B*07	0.1099	4.912	0.6979	34.57	2.198
24i15	HLA_B*08	0.4911	0.4541	0.048	4.296	0.9822
24i15	HLA_B*15	0.4057	0.4888	0.0904	2.642	1.15914
24i15	HLA_B*42	0.4862	1.673	0.3928	7.129	1.08044
24i15	HLA_B*44	0.8891	0.8562	0.0967	7.582	0.935895
24i15	HLA_B*58	0.5137	0.6567	0.1859	2.32	0.856167
24i16	rs7519713	0.2027	0.406	0.1015	1.625	1.35133
24i16	rs59784663	0.2851	0.41	0.07993	2.103	1.1404
24i16	rs77029719	0.2575	0.4507	0.1135	1.79	1.2875
24i16	rs73004025	0.2851	0.41	0.07993	2.103	1.1404
24i16	HLA_A*03	0.7118	0.6447	0.0628	6.618	0.837412
24i16	HLA_A*23	0.4486	0.5195	0.09547	2.827	1.1215
24i16	HLA_A*29	0.89	1.116	0.2364	5.266	0.89
24i16	HLA_A*68	0.499	0.558	0.1028	3.028	0.907273
24i16	HLA_C*02	0.6775	0.7764	0.2356	2.559	0.846875
24i16	HLA_C*03	0.7177	1.296	0.3178	5.286	0.797444
24i16	HLA_C*04	0.5954	1.537	0.3145	7.509	0.916
24i16	HLA_C*06	0.6715	0.7859	0.258	2.393	0.895333
24i16	HLA_C*07	0.9324	1.058	0.2896	3.863	0.888
24i16	HLA_C*08	0.6489	0.588	0.05977	5.784	0.927
24i16	HLA_C*17	0.1298	2.566	0.7582	8.686	1.298
24i16	HLA_B*07	0.1099	4.912	0.6979	34.57	2.198
24i16	HLA_B*08	0.4911	0.4541	0.048	4.296	0.9822
24i16	HLA_B*15	0.4057	0.4888	0.0904	2.642	1.15914
24i16	HLA_B*42	0.4862	1.673	0.3928	7.129	1.08044
24i16	HLA_B*44	0.8891	0.8562	0.0967	7.582	0.935895
24i16	HLA_B*58	0.5137	0.6567	0.1859	2.32	0.856167
24i2	rs7519713	0.08717	0.2495	0.05086	1.224	1.39472
24i2	rs59784663	0.09834	0.167	0.02001	1.394	0.78672
24i2	rs77029719	0.1213	0.2864	0.05892	1.393	0.4852
24i2	rs73004025	0.09834	0.167	0.02001	1.394	0.78672
24i2	HLA_A*03	0.802	0.7773	0.1084	5.571	0.6416
24i2	HLA_A*23	0.3051	0.4073	0.07319	2.267	0.8136
24i2	HLA_A*29	0.9103	1.096	0.2226	5.396	0.693562
24i2	HLA_A*68	0.5602	0.6307	0.1337	2.975	0.5602
24i2	HLA_C*02	0.4017	0.5418	0.1294	2.269	0.4944
24i2	HLA_C*03	0.3326	0.3396	0.03821	3.018	0.53216
24i2	HLA_C*04	0.3183	2.296	0.4488	11.74	0.6366
24i2	HLA_C*06	0.7511	1.189	0.4081	3.464	0.632505
24i2	HLA_C*07	0.3164	1.901	0.5411	6.676	0.7232
24i2	HLA_C*08	0.4012	0.3696	0.03619	3.776	0.534933
24i2	HLA_C*17	0.3276	1.782	0.5605	5.665	0.5824
24i2	HLA_C*18	0.6712	0.5903	0.05176	6.732	0.631718
24i2	HLA_B*07	0.3533	2.518	0.3583	17.69	0.513891
24i2	HLA_B*08	0.5432	1.769	0.2815	11.11	0.579413
24i2	HLA_B*15	0.2991	0.4355	0.09071	2.091	0.95712
24i2	HLA_B*42	0.6753	1.356	0.3259	5.646	0.600267
24i2	HLA_B*58	0.5077	1.463	0.4744	4.514	0.580229
24i3	rs7519713	0.1064	0.2726	0.0563	1.32	1.7024
24i3	rs59784663	0.1161	0.1841	0.0223	1.519	0.9288
24i3	rs77029719	0.1444	0.3112	0.06492	1.492	0.5776
24i3	rs73004025	0.1161	0.1841	0.0223	1.519	0.9288
24i3	HLA_A*03	0.9452	0.9336	0.1317	6.618	0.720152
24i3	HLA_A*23	0.3657	0.4547	0.08246	2.508	0.650133
24i3	HLA_A*29	0.8638	1.148	0.237	5.562	0.69104
24i3	HLA_A*68	0.6871	0.7288	0.1563	3.398	0.646682
24i3	HLA_C*02	0.4545	0.586	0.1444	2.378	0.606
24i3	HLA_C*03	0.3572	0.3632	0.04206	3.136	0.7144
24i3	HLA_C*04	0.2609	2.517	0.5034	12.59	0.695733
24i3	HLA_C*06	0.5698	1.358	0.4726	3.902	0.5698
24i3	HLA_C*07	0.5321	1.491	0.4258	5.223	0.567573
24i3	HLA_C*08	0.4625	0.4203	0.04163	4.244	0.569231
24i3	HLA_C*17	0.2174	2.076	0.6503	6.63	0.69568
24i3	HLA_C*18	0.7324	0.6568	0.05902	7.309	0.651022
24i3	HLA_B*07	0.2865	2.865	0.4134	19.86	0.654857
24i3	HLA_B*08	0.8599	0.8435	0.1275	5.58	0.724126
24i3	HLA_B*15	0.4159	0.5256	0.1116	2.476	0.604945
24i3	HLA_B*42	0.5166	1.597	0.388	6.573	0.5904
24i3	HLA_B*58	0.4157	1.587	0.522	4.824	0.66512
24i4	HLA_A*03	0.997	0.9961	0.1284	7.727	1.05565
24i4	HLA_A*23	0.6973	0.7009	0.117	4.2	0.896529
24i4	HLA_A*29	0.5252	1.72	0.3229	9.161	1.0504
24i4	HLA_A*68	0.1243	0.1726	0.01838	1.622	0.7458
24i4	HLA_C*02	0.4161	0.4797	0.08166	2.818	0.936225
24i4	HLA_C*03	0.6673	0.6043	0.06081	6.005	0.923954
24i4	HLA_C*04	0.1052	4.529	0.7286	28.15	0.9468
24i4	HLA_C*06	0.2333	0.4256	0.1044	1.734	0.83988
24i4	HLA_C*07	0.5612	1.506	0.3785	5.991	0.918327
24i4	HLA_C*08	0.6171	0.5446	0.0503	5.897	0.92565
24i4	HLA_C*17	0.07403	3.158	0.8943	11.15	1.33254
24i4	HLA_C*18	0.9359	0.9003	0.0695	11.66	1.12308
24i4	HLA_B*07	0.1805	4.165	0.5161	33.62	0.81225
24i4	HLA_B*08	0.97	0.9622	0.1291	7.172	1.09125
24i4	HLA_B*15	0.55	0.6045	0.116	3.149	0.99
24i4	HLA_B*42	0.3136	2.193	0.4761	10.1	0.8064
24i4	HLA_B*58	0.2335	0.3537	0.06399	1.955	0.7005

## Sheet: TableS5_RT_viralAA_to_alleles
Table S5. Associtations between CAPRISA-004 (n=49) or CAPRISA & HIPSS (n=134) host alleles (n =4 chromosome 1 SNPs, n=22 HLA class I alleles) and AA variants in RT (n=19 codons for CAPRISA-004 and n=20 codons shared). The significance threshold for chromosome 1 SNPs was set at 4.0E-02. The signifiance threshold for HLA alleles was set at 2.3E-03. The number of HLA alleles per codon varies due to …
Cohort	RT AA position	Host allele	p-value	OR	Lower 95% CI	Upper 95% CI	FDR
CAPRISA-004	4	rs7519713	0.908	1.15	0.11	12.36	1.53662
CAPRISA-004	4	rs59784663	0.521	2.3	0.18	28.96	2.2924
CAPRISA-004	4	rs77029719	0.804	1.35	0.13	14.6	1.7688
CAPRISA-004	4	rs73004025	0.521	2.3	0.18	28.96	2.2924
CAPRISA-004	4	HLA_A*23	0.953	0.93	0.09	9.65	1.49757
CAPRISA-004	4	HLA_A*68	0.297	2.85	0.4	20.45	3.267
CAPRISA-004	4	HLA_C*03	0.363	2.27	0.39	13.33	2.662
CAPRISA-004	4	HLA_C*06	0.662	0.61	0.06	5.73	2.08057
CAPRISA-004	4	HLA_C*07	0.837	1.22	0.18	8.32	1.674
CAPRISA-004	4	HLA_C*08	0.904	1.16	0.1	13.35	1.65733
CAPRISA-004	4	HLA_C*17	0.28	2.45	0.48	12.4	6.16
CAPRISA-004	4	HLA_B*07	0.479	2.41	0.21	27.75	2.6345
CAPRISA-004	4	HLA_B*08	0.696	1.63	0.14	19.12	1.914
CAPRISA-004	4	HLA_B*42	0.706	0.64	0.06	6.57	1.72578
CAPRISA-004	4	HLA_B*58	0.982	1.02	0.14	7.75	1.44027
CAPRISA-004&HIPSS	4	rs7519713	0.97	0.98	0.31	3.13	1.58727
CAPRISA-004&HIPSS	4	rs59784663	0.617	1.36	0.41	4.57	2.01927
CAPRISA-004&HIPSS	4	rs77029719	0.906	1.07	0.34	3.42	1.6308
CAPRISA-004&HIPSS	4	rs73004025	0.617	1.36	0.41	4.57	2.01927
CAPRISA-004&HIPSS	4	HLA_A*02	0.995	1	0.37	2.75	1.4925
CAPRISA-004&HIPSS	4	HLA_A*03	0.382	1.86	0.46	7.47	1.96457
CAPRISA-004&HIPSS	4	HLA_A*23	0.935	1.05	0.33	3.29	1.60286
CAPRISA-004&HIPSS	4	HLA_A*29	0.287	0.34	0.05	2.48	1.722
CAPRISA-004&HIPSS	4	HLA_A*30	0.667	1.25	0.46	3.41	1.71514
CAPRISA-004&HIPSS	4	HLA_A*68	0.647	1.26	0.47	3.36	1.79169
CAPRISA-004&HIPSS	4	HLA_C*02	0.178	0.25	0.03	1.89	1.2816
CAPRISA-004&HIPSS	4	HLA_C*03	0.996	1	0.28	3.57	1.43424
CAPRISA-004&HIPSS	4	HLA_C*04	0.176	2.04	0.73	5.74	1.584
CAPRISA-004&HIPSS	4	HLA_C*06	0.148	0.33	0.07	1.49	1.776
CAPRISA-004&HIPSS	4	HLA_C*07	0.532	0.72	0.26	2.01	2.128
CAPRISA-004&HIPSS	4	HLA_C*08	0.825	1.31	0.12	14.33	1.65
CAPRISA-004&HIPSS	4	HLA_C*17	0.598	1.29	0.5	3.32	2.1528
CAPRISA-004&HIPSS	4	HLA_C*18	0.00531	5.39	1.65	17.63	0.09558
CAPRISA-004&HIPSS	4	HLA_B*07	0.52	2.23	0.19	25.64	2.34
CAPRISA-004&HIPSS	4	HLA_B*08	0.764	0.82	0.22	3.06	1.719
CAPRISA-004&HIPSS	4	HLA_B*15	0.993	1.01	0.37	2.74	1.55426
CAPRISA-004&HIPSS	4	HLA_B*42	0.795	0.84	0.24	3.02	1.68353
CAPRISA-004&HIPSS	4	HLA_B*44	0.691	0.73	0.15	3.48	1.6584
CAPRISA-004&HIPSS	4	HLA_B*58	0.849	0.89	0.25	3.08	1.60863
CAPRISA-004&HIPSS	4	HLA_B*81	1.34e-05	36.31	7.2	183	0.0004824
CAPRISA-004	20	HLA_A*03	0.0825	6.42	0.79	52.35	1.485
CAPRISA-004	20	HLA_A*23	0.797	0.74	0.08	7.21	1.4346
CAPRISA-004	20	HLA_C*02	0.159	3.28	0.63	17.18	1.431
CAPRISA-004	20	HLA_C*03	0.74	0.7	0.08	5.91	1.665
CAPRISA-004	20	HLA_C*04	0.882	1.19	0.12	12.15	1.44327
CAPRISA-004	20	HLA_C*06	0.303	2.25	0.48	10.47	1.3635
CAPRISA-004	20	HLA_C*07	0.915	0.91	0.15	5.57	1.3725
CAPRISA-004	20	HLA_C*17	0.971	0.97	0.18	5.27	1.34446
CAPRISA-004	20	HLA_B*08	0.762	1.44	0.14	15.29	1.524
CAPRISA-004	20	HLA_B*15	0.275	2.93	0.42	20.28	1.65
CAPRISA-004	20	HLA_B*42	0.634	1.57	0.25	10.05	1.63029
CAPRISA-004	20	HLA_B*44	0.548	2.24	0.16	30.92	1.644
CAPRISA-004	20	HLA_B*58	0.529	1.62	0.36	7.2	1.9044
CAPRISA-004&HIPSS	20	rs7519713	0.171	0.24	0.03	1.86	1.254
CAPRISA-004&HIPSS	20	rs59784663	0.277	0.32	0.04	2.53	1.01567
CAPRISA-004&HIPSS	20	rs77029719	0.201	0.26	0.03	2.04	1.1055
CAPRISA-004&HIPSS	20	rs73004025	0.277	0.32	0.04	2.53	1.01567
CAPRISA-004&HIPSS	20	HLA_A*02	0.931	0.95	0.27	3.29	0.975333
CAPRISA-004&HIPSS	20	HLA_A*03	0.204	2.51	0.61	10.32	0.8976
CAPRISA-004&HIPSS	20	HLA_A*23	0.0635	2.72	0.95	7.82	0.6985
CAPRISA-004&HIPSS	20	HLA_A*30	0.889	0.91	0.25	3.37	0.9779
CAPRISA-004&HIPSS	20	HLA_A*68	0.484	0.6	0.14	2.53	0.968
CAPRISA-004&HIPSS	20	HLA_C*02	0.408	1.62	0.52	5.11	0.8976
CAPRISA-004&HIPSS	20	HLA_C*03	0.76	0.79	0.18	3.57	1.11467
CAPRISA-004&HIPSS	20	HLA_C*04	0.838	1.14	0.34	3.85	1.02422
CAPRISA-004&HIPSS	20	HLA_C*06	0.0578	2.75	0.97	7.84	1.2716
CAPRISA-004&HIPSS	20	HLA_C*07	0.384	0.59	0.18	1.94	0.938667
CAPRISA-004&HIPSS	20	HLA_C*17	0.729	0.82	0.26	2.58	1.14557
CAPRISA-004&HIPSS	20	HLA_C*18	0.787	1.25	0.25	6.15	1.08213
CAPRISA-004&HIPSS	20	HLA_B*08	0.835	1.15	0.3	4.46	1.08059
CAPRISA-004&HIPSS	20	HLA_B*15	0.516	1.4	0.51	3.85	0.946
CAPRISA-004&HIPSS	20	HLA_B*42	0.376	1.69	0.53	5.39	1.034
CAPRISA-004&HIPSS	20	HLA_B*44	0.995	1	0.21	4.83	0.995
CAPRISA-004&HIPSS	20	HLA_B*58	0.865	1.11	0.32	3.87	1.00158
CAPRISA-004&HIPSS	20	HLA_B*81	0.668	1.46	0.26	8.1	1.13046
CAPRISA-004	36	rs7519713	0.546	0.62	0.13	2.96	1.57733
CAPRISA-004	36	rs59784663	0.521	0.53	0.08	3.66	1.93514
CAPRISA-004	36	rs77029719	0.45	0.54	0.11	2.66	1.95
CAPRISA-004	36	rs73004025	0.521	0.53	0.08	3.66	1.93514
CAPRISA-004	36	HLA_A*03	0.775	0.71	0.07	7.57	1.43929
CAPRISA-004	36	HLA_A*23	0.556	1.95	0.21	18.02	1.31418
CAPRISA-004	36	HLA_A*68	0.698	0.7	0.12	4.21	1.396
CAPRISA-004	36	HLA_C*02	0.204	0.41	0.1	1.63	5.304
CAPRISA-004	36	HLA_C*03	0.87	0.88	0.18	4.18	1.33059
CAPRISA-004	36	HLA_C*04	0.891	1.17	0.12	11.4	1.287
CAPRISA-004	36	HLA_C*06	0.287	3.17	0.38	26.55	2.48733
CAPRISA-004	36	HLA_C*07	0.546	1.7	0.3	9.58	1.57733
CAPRISA-004	36	HLA_C*08	0.307	0.37	0.05	2.52	1.9955
CAPRISA-004	36	HLA_C*17	0.677	1.42	0.27	7.34	1.46683
CAPRISA-004	36	HLA_C*18	0.803	0.74	0.07	7.72	1.30488
CAPRISA-004	36	HLA_B*07	0.79	0.73	0.07	7.63	1.36933
CAPRISA-004	36	HLA_B*15	0.434	0.48	0.07	3.06	2.2568
CAPRISA-004	36	HLA_B*42	0.937	0.93	0.16	5.47	1.28221
CAPRISA-004	36	HLA_B*44	0.268	0.29	0.03	2.58	3.484
CAPRISA-004&HIPSS	36	rs7519713	0.915	0.95	0.39	2.33	1.05577
CAPRISA-004&HIPSS	36	rs59784663	0.852	0.91	0.32	2.54	1.1113
CAPRISA-004&HIPSS	36	rs77029719	0.91	1.06	0.42	2.68	1.092
CAPRISA-004&HIPSS	36	rs73004025	0.852	0.91	0.32	2.54	1.1113
CAPRISA-004&HIPSS	36	HLA_A*02	0.258	1.72	0.67	4.37	0.9675
CAPRISA-004&HIPSS	36	HLA_A*03	0.79	0.84	0.24	2.94	1.12857
CAPRISA-004&HIPSS	36	HLA_A*23	0.0449	4.59	1.04	20.32	0.6735
CAPRISA-004&HIPSS	36	HLA_A*29	0.217	2.49	0.58	10.66	0.93
CAPRISA-004&HIPSS	36	HLA_A*30	0.0313	0.39	0.17	0.92	0.939
CAPRISA-004&HIPSS	36	HLA_A*68	0.507	0.75	0.33	1.73	1.2675
CAPRISA-004&HIPSS	36	HLA_A*74	0.809	0.83	0.19	3.67	1.10318
CAPRISA-004&HIPSS	36	HLA_C*02	0.735	1.18	0.46	3.03	1.225
CAPRISA-004&HIPSS	36	HLA_C*03	0.185	2.36	0.66	8.43	0.925
CAPRISA-004&HIPSS	36	HLA_C*04	0.132	2.26	0.78	6.54	0.99
CAPRISA-004&HIPSS	36	HLA_C*06	0.129	2.2	0.79	6.12	1.29
CAPRISA-004&HIPSS	36	HLA_C*07	0.788	0.89	0.39	2.03	1.182
CAPRISA-004&HIPSS	36	HLA_C*08	0.177	0.25	0.03	1.86	1.062
CAPRISA-004&HIPSS	36	HLA_C*17	0.662	0.84	0.38	1.84	1.24125
CAPRISA-004&HIPSS	36	HLA_C*18	0.317	2.2	0.47	10.35	1.05667
CAPRISA-004&HIPSS	36	HLA_B*07	0.641	0.57	0.05	6.21	1.37357
CAPRISA-004&HIPSS	36	HLA_B*08	0.713	1.23	0.42	3.61	1.25824
CAPRISA-004&HIPSS	36	HLA_B*15	0.654	1.22	0.51	2.9	1.308
CAPRISA-004&HIPSS	36	HLA_B*42	0.615	0.79	0.31	2.02	1.41923
CAPRISA-004&HIPSS	36	HLA_B*44	0.739	1.23	0.37	4.12	1.16684
CAPRISA-004&HIPSS	36	HLA_B*58	0.485	1.43	0.53	3.86	1.32273
CAPRISA-004&HIPSS	36	HLA_B*81	0.403	1.82	0.45	7.38	1.209
CAPRISA-004	60	rs7519713	0.353	0.52	0.13	2.06	2.118
CAPRISA-004	60	rs59784663	0.813	1.25	0.19	8.04	1.50092
CAPRISA-004	60	rs77029719	0.691	0.75	0.18	3.09	1.382
CAPRISA-004	60	rs73004025	0.813	1.25	0.19	8.04	1.50092
CAPRISA-004	60	HLA_A*23	0.194	0.37	0.08	1.66	2.328
CAPRISA-004	60	HLA_A*29	0.661	1.57	0.21	11.76	1.44218
CAPRISA-004	60	HLA_A*68	0.578	0.64	0.13	3.08	1.54133
CAPRISA-004	60	HLA_C*02	0.29	2.28	0.5	10.44	2.32
CAPRISA-004	60	HLA_C*03	0.373	0.55	0.15	2.04	1.7904
CAPRISA-004	60	HLA_C*04	0.535	2.03	0.22	19.04	1.605
CAPRISA-004	60	HLA_C*06	0.86	0.89	0.25	3.16	1.21412
CAPRISA-004	60	HLA_C*07	0.456	1.75	0.4	7.68	1.824
CAPRISA-004	60	HLA_C*08	0.156	0.28	0.05	1.63	3.744
CAPRISA-004	60	HLA_C*17	0.645	1.39	0.34	5.63	1.548
CAPRISA-004	60	HLA_C*18	0.834	1.28	0.13	12.88	1.3344
CAPRISA-004	60	HLA_B*15	0.858	0.85	0.14	5.09	1.287
CAPRISA-004	60	HLA_B*42	0.867	0.88	0.19	4.07	1.09516
CAPRISA-004	60	HLA_B*44	0.864	0.84	0.11	6.54	1.152
CAPRISA-004	60	HLA_B*58	0.461	0.64	0.2	2.1	1.58057
CAPRISA-004&HIPSS	60	rs7519713	0.532	0.77	0.34	1.75	0.780267
CAPRISA-004&HIPSS	60	rs59784663	0.853	1.1	0.41	2.9	0.815913
CAPRISA-004&HIPSS	60	rs77029719	0.633	0.81	0.35	1.89	0.773667
CAPRISA-004&HIPSS	60	rs73004025	0.853	1.1	0.41	2.9	0.815913
CAPRISA-004&HIPSS	60	HLA_A*02	0.238	1.67	0.71	3.91	0.5236
CAPRISA-004&HIPSS	60	HLA_A*03	0.0661	6.97	0.88	55.18	0.7271
CAPRISA-004&HIPSS	60	HLA_A*23	0.311	0.65	0.28	1.5	0.570167
CAPRISA-004&HIPSS	60	HLA_A*29	0.315	1.74	0.59	5.14	0.533077
CAPRISA-004&HIPSS	60	HLA_A*30	0.558	1.28	0.56	2.95	0.722118
CAPRISA-004&HIPSS	60	HLA_A*68	0.704	0.86	0.39	1.87	0.704
CAPRISA-004&HIPSS	60	HLA_A*74	0.214	0.41	0.1	1.67	0.672571
CAPRISA-004&HIPSS	60	HLA_C*02	0.397	1.5	0.59	3.85	0.623857
CAPRISA-004&HIPSS	60	HLA_C*03	0.637	0.8	0.32	2	0.737579
CAPRISA-004&HIPSS	60	HLA_C*04	0.537	0.77	0.34	1.76	0.738375
CAPRISA-004&HIPSS	60	HLA_C*06	0.957	0.98	0.44	2.19	0.84216
CAPRISA-004&HIPSS	60	HLA_C*07	0.279	1.53	0.71	3.3	0.558
CAPRISA-004&HIPSS	60	HLA_C*08	0.209	0.33	0.06	1.85	0.766333
CAPRISA-004&HIPSS	60	HLA_C*17	0.231	1.63	0.73	3.6	0.564667
CAPRISA-004&HIPSS	60	HLA_C*18	0.0705	0.37	0.12	1.09	0.517
CAPRISA-004&HIPSS	60	HLA_B*08	0.0797	2.78	0.89	8.74	0.43835
CAPRISA-004&HIPSS	60	HLA_B*15	0.128	0.57	0.28	1.18	0.5632
CAPRISA-004&HIPSS	60	HLA_B*42	0.222	1.9	0.68	5.32	0.6105
CAPRISA-004&HIPSS	60	HLA_B*44	0.68	1.26	0.42	3.8	0.712381
CAPRISA-004&HIPSS	60	HLA_B*58	0.64	0.82	0.35	1.9	0.704
CAPRISA-004&HIPSS	60	HLA_B*81	0.0187	0.22	0.06	0.78	0.4114
CAPRISA-004	104	rs7519713	0.197	3.28	0.54	19.86	2.364
CAPRISA-004	104	rs59784663	0.992	1.01	0.09	12.06	1.5872
CAPRISA-004	104	rs77029719	0.64	1.56	0.24	9.96	1.92
CAPRISA-004	104	rs73004025	0.992	1.01	0.09	12.06	1.5872
CAPRISA-004	104	HLA_A*23	0.996	1.01	0.1	10.28	1.40612
CAPRISA-004	104	HLA_A*68	0.953	1.07	0.1	11.16	1.63371
CAPRISA-004	104	HLA_C*02	0.744	1.31	0.26	6.76	1.7856
CAPRISA-004	104	HLA_C*03	0.892	0.87	0.11	6.65	1.64677
CAPRISA-004	104	HLA_C*06	0.21	2.74	0.57	13.24	1.68
CAPRISA-004	104	HLA_C*07	0.741	1.38	0.2	9.42	1.976
CAPRISA-004	104	HLA_C*17	0.636	0.59	0.06	5.31	2.18057
CAPRISA-004	104	HLA_C*18	0.429	2.69	0.23	31.31	2.0592
CAPRISA-004	104	HLA_B*07	0.396	2.93	0.24	35.27	2.376
CAPRISA-004	104	HLA_B*08	0.54	2.13	0.19	23.87	2.16
CAPRISA-004	104	HLA_B*42	0.876	0.83	0.08	8.51	1.752
CAPRISA-004	104	HLA_B*44	0.812	1.39	0.09	20.93	1.77164
CAPRISA-004	104	HLA_B*58	0.135	2.89	0.72	11.66	3.24
CAPRISA-004	122	rs7519713	0.358	2.9	0.3	28.1	1.0024
CAPRISA-004	122	rs77029719	0.397	2.68	0.27	26.24	0.926333
CAPRISA-004	122	HLA_A*03	0.0427	0.09	0.01	0.93	0.5978
CAPRISA-004	122	HLA_A*23	0.837	1.27	0.13	12.59	1.06527
CAPRISA-004	122	HLA_C*02	0.462	0.58	0.13	2.51	0.924
CAPRISA-004	122	HLA_C*03	0.737	1.41	0.19	10.64	1.14644
CAPRISA-004	122	HLA_C*04	0.795	0.73	0.07	7.7	1.113
CAPRISA-004	122	HLA_C*06	0.916	0.92	0.18	4.64	0.986462
CAPRISA-004	122	HLA_C*07	0.985	0.98	0.16	6.18	0.985
CAPRISA-004	122	HLA_C*17	0.27	0.41	0.09	1.99	0.945
CAPRISA-004	122	HLA_B*08	0.666	0.59	0.05	6.45	1.1655
CAPRISA-004	122	HLA_B*15	0.166	0.23	0.03	1.83	1.162
CAPRISA-004	122	HLA_B*44	0.905	1.18	0.08	16.86	1.05583
CAPRISA-004	122	HLA_B*58	0.229	0.44	0.11	1.68	1.06867
CAPRISA-004&HIPSS	122	rs7519713	0.433	0.65	0.22	1.92	2.45367
CAPRISA-004&HIPSS	122	rs59784663	0.854	0.88	0.23	3.39	1.61311
CAPRISA-004&HIPSS	122	rs77029719	0.342	0.59	0.2	1.75	2.907
CAPRISA-004&HIPSS	122	rs73004025	0.854	0.88	0.23	3.39	1.61311
CAPRISA-004&HIPSS	122	HLA_A*02	0.387	1.92	0.44	8.39	2.6316
CAPRISA-004&HIPSS	122	HLA_A*03	0.809	0.82	0.16	4.09	1.83373
CAPRISA-004&HIPSS	122	HLA_A*23	0.912	1.08	0.3	3.87	1.47657
CAPRISA-004&HIPSS	122	HLA_A*29	0.219	0.5	0.17	1.5	3.723
CAPRISA-004&HIPSS	122	HLA_A*30	0.733	1.25	0.34	4.58	1.78014
CAPRISA-004&HIPSS	122	HLA_A*68	0.898	1.08	0.33	3.59	1.5266
CAPRISA-004&HIPSS	122	HLA_A*74	0.33	0.42	0.07	2.4	3.74
CAPRISA-004&HIPSS	122	HLA_C*02	0.616	0.75	0.25	2.3	1.61108
CAPRISA-004&HIPSS	122	HLA_C*03	0.842	0.88	0.24	3.15	1.684
CAPRISA-004&HIPSS	122	HLA_C*04	0.994	1	0.3	3.34	1.46939
CAPRISA-004&HIPSS	122	HLA_C*06	0.601	0.75	0.25	2.21	1.70283
CAPRISA-004&HIPSS	122	HLA_C*07	0.832	0.89	0.3	2.61	1.768
CAPRISA-004&HIPSS	122	HLA_C*17	0.531	0.73	0.27	1.97	2.25675
CAPRISA-004&HIPSS	122	HLA_C*18	0.526	1.97	0.24	16.15	2.55486
CAPRISA-004&HIPSS	122	HLA_B*08	0.579	1.56	0.33	7.39	1.9686
CAPRISA-004&HIPSS	122	HLA_B*15	0.595	1.39	0.41	4.74	1.83909
CAPRISA-004&HIPSS	122	HLA_B*42	0.557	1.57	0.35	7.11	2.10422
CAPRISA-004&HIPSS	122	HLA_B*44	0.169	0.41	0.12	1.46	5.746
CAPRISA-004&HIPSS	122	HLA_B*58	0.952	1.04	0.31	3.54	1.47127
CAPRISA-004	123	rs7519713	0.255	2.8	0.47	16.54	1.02
CAPRISA-004	123	rs59784663	0.275	3.84	0.34	43.17	0.88
CAPRISA-004	123	rs77029719	0.299	2.57	0.43	15.35	0.683429
CAPRISA-004	123	rs73004025	0.275	3.84	0.34	43.17	0.88
CAPRISA-004	123	HLA_A*03	0.15	0.22	0.03	1.74	1.2
CAPRISA-004	123	HLA_A*23	0.391	2.66	0.28	24.98	0.521333
CAPRISA-004	123	HLA_A*29	0.772	1.36	0.17	10.67	0.686222
CAPRISA-004	123	HLA_A*68	0.871	0.86	0.14	5.17	0.6968
CAPRISA-004	123	HLA_C*02	0.706	1.3	0.33	5.04	0.706
CAPRISA-004	123	HLA_C*03	0.355	2.61	0.34	19.87	0.516364
CAPRISA-004	123	HLA_C*04	0.739	1.48	0.15	14.66	0.695529
CAPRISA-004	123	HLA_C*06	0.209	0.43	0.11	1.61	1.11467
CAPRISA-004	123	HLA_C*07	0.573	0.65	0.15	2.89	0.6112
CAPRISA-004	123	HLA_C*08	0.887	1.18	0.12	12.05	0.67581
CAPRISA-004	123	HLA_C*17	0.395	0.55	0.14	2.17	0.486154
CAPRISA-004	123	HLA_B*07	0.865	0.81	0.08	8.64	0.728421
CAPRISA-004	123	HLA_B*08	0.329	0.37	0.05	2.7	0.5264
CAPRISA-004	123	HLA_B*15	0.51	0.53	0.08	3.48	0.582857
CAPRISA-004	123	HLA_B*42	0.318	3.09	0.34	28.18	0.636
CAPRISA-004	123	HLA_B*44	0.323	3.74	0.27	51.04	0.574222
CAPRISA-004	123	HLA_B*58	0.111	0.36	0.1	1.26	1.776
CAPRISA-004&HIPSS	123	rs7519713	0.568	0.77	0.31	1.9	0.801882
CAPRISA-004&HIPSS	123	rs59784663	0.362	0.63	0.23	1.71	0.965333
CAPRISA-004&HIPSS	123	rs77029719	0.423	0.69	0.28	1.71	0.846
CAPRISA-004&HIPSS	123	rs73004025	0.362	0.63	0.23	1.71	0.965333
CAPRISA-004&HIPSS	123	HLA_A*02	0.121	2.4	0.79	7.29	0.968
CAPRISA-004&HIPSS	123	HLA_A*03	0.587	0.71	0.21	2.45	0.782667
CAPRISA-004&HIPSS	123	HLA_A*23	0.726	0.85	0.33	2.14	0.8712
CAPRISA-004&HIPSS	123	HLA_A*29	0.0763	0.44	0.17	1.09	0.9156
CAPRISA-004&HIPSS	123	HLA_A*30	0.367	0.67	0.28	1.6	0.800727
CAPRISA-004&HIPSS	123	HLA_A*68	0.252	1.87	0.64	5.45	1.008
CAPRISA-004&HIPSS	123	HLA_A*74	0.519	0.61	0.14	2.74	0.8304
CAPRISA-004&HIPSS	123	HLA_C*02	0.204	2.23	0.65	7.67	0.9792
CAPRISA-004&HIPSS	123	HLA_C*03	0.128	3.18	0.72	14.16	0.768
CAPRISA-004&HIPSS	123	HLA_C*04	0.254	0.6	0.25	1.45	0.870857
CAPRISA-004&HIPSS	123	HLA_C*06	0.315	0.65	0.28	1.51	0.945
CAPRISA-004&HIPSS	123	HLA_C*07	0.548	0.78	0.35	1.75	0.822
CAPRISA-004&HIPSS	123	HLA_C*08	0.745	1.46	0.15	14.24	0.851429
CAPRISA-004&HIPSS	123	HLA_C*17	0.857	0.93	0.41	2.09	0.857
CAPRISA-004&HIPSS	123	HLA_C*18	0.75	1.24	0.33	4.72	0.818182
CAPRISA-004&HIPSS	123	HLA_B*07	0.957	0.94	0.09	9.67	0.883385
CAPRISA-004&HIPSS	123	HLA_B*08	0.46	0.69	0.26	1.85	0.788571
CAPRISA-004&HIPSS	123	HLA_B*15	0.679	1.2	0.5	2.87	0.857684
CAPRISA-004&HIPSS	123	HLA_B*42	0.433	1.57	0.51	4.81	0.799385
CAPRISA-004&HIPSS	123	HLA_B*44	0.931	1.05	0.32	3.48	0.89376
CAPRISA-004&HIPSS	123	HLA_B*58	0.755	1.17	0.43	3.21	0.787826
CAPRISA-004&HIPSS	123	HLA_B*81	0.0523	0.28	0.08	1.01	1.2552
CAPRISA-004	135	rs7519713	0.625	0.69	0.15	3.11	1.80556
CAPRISA-004	135	rs59784663	0.825	0.81	0.12	5.38	1.34062
CAPRISA-004	135	rs77029719	0.727	0.76	0.17	3.5	1.454
CAPRISA-004	135	rs73004025	0.825	0.81	0.12	5.38	1.34062
CAPRISA-004	135	HLA_A*03	0.957	1.07	0.1	11.19	1.30958
CAPRISA-004	135	HLA_A*23	0.873	0.87	0.15	4.99	1.261
CAPRISA-004	135	HLA_A*68	0.358	0.36	0.04	3.23	1.8616
CAPRISA-004	135	HLA_C*02	0.0393	4.09	1.07	15.58	1.0218
CAPRISA-004	135	HLA_C*03	0.713	0.75	0.16	3.46	1.54483
CAPRISA-004	135	HLA_C*04	0.632	0.58	0.06	5.53	1.6432
CAPRISA-004	135	HLA_C*06	0.767	0.81	0.21	3.2	1.32947
CAPRISA-004	135	HLA_C*07	0.0926	3.48	0.81	14.87	1.2038
CAPRISA-004	135	HLA_C*08	0.739	0.68	0.07	6.67	1.37243
CAPRISA-004	135	HLA_C*17	0.388	0.49	0.1	2.48	1.68133
CAPRISA-004	135	HLA_B*07	0.998	1	0.1	10.28	1.2974
CAPRISA-004	135	HLA_B*08	0.427	2.18	0.32	14.82	1.586
CAPRISA-004	135	HLA_B*15	0.575	0.53	0.06	4.98	1.86875
CAPRISA-004	135	HLA_B*42	0.693	0.71	0.13	3.97	1.638
CAPRISA-004	135	HLA_B*44	0.338	0.29	0.02	3.71	2.197
CAPRISA-004	135	HLA_B*58	0.292	0.34	0.05	2.52	2.53067
CAPRISA-004&HIPSS	135	rs7519713	0.62	1.25	0.52	3.01	0.802353
CAPRISA-004&HIPSS	135	rs59784663	0.468	1.45	0.53	3.95	0.858
CAPRISA-004&HIPSS	135	rs77029719	0.772	1.14	0.46	2.84	0.8492
CAPRISA-004&HIPSS	135	rs73004025	0.468	1.45	0.53	3.95	0.858
CAPRISA-004&HIPSS	135	HLA_A*02	0.472	0.71	0.28	1.81	0.741714
CAPRISA-004&HIPSS	135	HLA_A*03	0.129	2.46	0.77	7.89	2.838
CAPRISA-004&HIPSS	135	HLA_A*23	0.836	0.9	0.34	2.39	0.799652
CAPRISA-004&HIPSS	135	HLA_A*29	0.485	0.65	0.19	2.18	0.711333
CAPRISA-004&HIPSS	135	HLA_A*30	0.714	0.84	0.33	2.12	0.872667
CAPRISA-004&HIPSS	135	HLA_A*68	0.774	1.14	0.48	2.69	0.810857
CAPRISA-004&HIPSS	135	HLA_A*74	0.287	0.31	0.04	2.69	1.05233
CAPRISA-004&HIPSS	135	HLA_C*02	0.337	1.55	0.63	3.78	0.92675
CAPRISA-004&HIPSS	135	HLA_C*03	0.169	0.4	0.11	1.47	1.859
CAPRISA-004&HIPSS	135	HLA_C*04	0.211	1.75	0.73	4.23	1.54733
CAPRISA-004&HIPSS	135	HLA_C*06	0.845	1.09	0.46	2.57	0.774583
CAPRISA-004&HIPSS	135	HLA_C*07	0.216	1.67	0.74	3.77	1.188
CAPRISA-004&HIPSS	135	HLA_C*08	0.878	0.83	0.08	8.41	0.77264
CAPRISA-004&HIPSS	135	HLA_C*17	0.235	0.58	0.23	1.43	1.034
CAPRISA-004&HIPSS	135	HLA_C*18	0.33	0.46	0.1	2.18	1.03714
CAPRISA-004&HIPSS	135	HLA_B*07	0.89	1.18	0.11	12.54	0.753077
CAPRISA-004&HIPSS	135	HLA_B*08	0.453	1.47	0.54	3.98	0.906
CAPRISA-004&HIPSS	135	HLA_B*15	0.411	0.68	0.27	1.71	1.00467
CAPRISA-004&HIPSS	135	HLA_B*42	0.595	0.75	0.26	2.17	0.818125
CAPRISA-004&HIPSS	135	HLA_B*44	0.819	1.14	0.36	3.61	0.819
CAPRISA-004&HIPSS	135	HLA_B*58	0.767	0.87	0.34	2.22	0.888105
CAPRISA-004&HIPSS	135	HLA_B*81	0.436	1.64	0.47	5.68	0.9592
CAPRISA-004	162	rs7519713	0.313	0.32	0.04	2.9	1.5024
CAPRISA-004	162	rs59784663	0.676	0.61	0.06	6.11	1.47491
CAPRISA-004	162	rs77029719	0.388	0.38	0.04	3.43	1.03467
CAPRISA-004	162	rs73004025	0.676	0.61	0.06	6.11	1.47491
CAPRISA-004	162	HLA_A*03	0.766	0.7	0.07	7.29	1.31314
CAPRISA-004	162	HLA_A*23	0.029	5.67	1.2	26.87	0.696
CAPRISA-004	162	HLA_A*29	0.779	0.75	0.1	5.61	1.2464
CAPRISA-004	162	HLA_A*68	0.271	0.29	0.03	2.63	2.168
CAPRISA-004	162	HLA_C*02	0.826	0.83	0.17	4.19	1.239
CAPRISA-004	162	HLA_C*03	0.684	1.35	0.32	5.67	1.26277
CAPRISA-004	162	HLA_C*04	0.2	3.06	0.55	16.98	2.4
CAPRISA-004	162	HLA_C*06	0.863	0.88	0.21	3.71	1.21835
CAPRISA-004	162	HLA_C*07	0.961	1.04	0.25	4.29	1.1532
CAPRISA-004	162	HLA_C*08	0.278	2.62	0.46	14.83	1.668
CAPRISA-004	162	HLA_C*17	0.934	1.06	0.28	3.95	1.17979
CAPRISA-004	162	HLA_B*07	0.371	2.43	0.35	17.05	1.484
CAPRISA-004	162	HLA_B*08	0.615	0.55	0.05	5.64	1.476
CAPRISA-004	162	HLA_B*15	0.999	1	0.17	6.04	1.14171
CAPRISA-004	162	HLA_B*42	0.382	1.94	0.44	8.52	1.30971
CAPRISA-004	162	HLA_B*44	0.899	1.17	0.1	13.88	1.19867
CAPRISA-004	162	HLA_B*58	0.386	0.41	0.05	3.12	1.158
CAPRISA-004&HIPSS	162	rs7519713	0.0808	0.33	0.09	1.15	1.0504
CAPRISA-004&HIPSS	162	rs59784663	0.218	0.45	0.12	1.61	0.7085
CAPRISA-004&HIPSS	162	rs77029719	0.113	0.36	0.1	1.27	0.7345
CAPRISA-004&HIPSS	162	rs73004025	0.218	0.45	0.12	1.61	0.7085
CAPRISA-004&HIPSS	162	HLA_A*02	0.0815	2.09	0.91	4.77	0.706333
CAPRISA-004&HIPSS	162	HLA_A*03	0.584	1.42	0.41	4.9	1.08457
CAPRISA-004&HIPSS	162	HLA_A*23	0.889	0.93	0.35	2.47	0.92456
CAPRISA-004&HIPSS	162	HLA_A*29	0.801	0.87	0.3	2.54	1.0413
CAPRISA-004&HIPSS	162	HLA_A*30	0.723	1.18	0.48	2.89	1.17487
CAPRISA-004&HIPSS	162	HLA_A*68	0.119	0.38	0.11	1.28	0.6188
CAPRISA-004&HIPSS	162	HLA_A*74	0.366	0.37	0.04	3.18	0.793
CAPRISA-004&HIPSS	162	HLA_C*02	0.206	0.45	0.13	1.55	0.892667
CAPRISA-004&HIPSS	162	HLA_C*03	0.598	0.74	0.24	2.28	1.03653
CAPRISA-004&HIPSS	162	HLA_C*04	0.844	1.1	0.44	2.76	0.954087
CAPRISA-004&HIPSS	162	HLA_C*06	0.723	0.85	0.34	2.13	1.17487
CAPRISA-004&HIPSS	162	HLA_C*07	0.0696	2.1	0.94	4.69	1.8096
CAPRISA-004&HIPSS	162	HLA_C*08	0.263	2.67	0.48	14.86	0.621636
CAPRISA-004&HIPSS	162	HLA_C*17	0.807	0.9	0.39	2.08	0.999143
CAPRISA-004&HIPSS	162	HLA_C*18	0.744	1.23	0.36	4.17	1.01811
CAPRISA-004&HIPSS	162	HLA_B*07	0.404	2.3	0.33	16.26	0.808
CAPRISA-004&HIPSS	162	HLA_B*08	0.742	0.83	0.28	2.46	1.07178
CAPRISA-004&HIPSS	162	HLA_B*15	0.211	0.53	0.2	1.43	0.783714
CAPRISA-004&HIPSS	162	HLA_B*42	0.819	1.12	0.42	2.98	0.967909
CAPRISA-004&HIPSS	162	HLA_B*44	0.931	0.95	0.29	3.13	0.931
CAPRISA-004&HIPSS	162	HLA_B*58	0.846	1.1	0.43	2.83	0.9165
CAPRISA-004&HIPSS	162	HLA_B*81	0.254	2.08	0.59	7.28	0.6604
CAPRISA-004&HIPSS	165	rs7519713	0.327	0.46	0.1	2.15	1.02771
CAPRISA-004&HIPSS	165	rs59784663	0.498	0.58	0.12	2.77	0.913
CAPRISA-004&HIPSS	165	rs77029719	0.38	0.5	0.11	2.33	0.928889
CAPRISA-004&HIPSS	165	rs73004025	0.498	0.58	0.12	2.77	0.913
CAPRISA-004&HIPSS	165	HLA_A*02	0.416	0.62	0.2	1.95	0.9152
CAPRISA-004&HIPSS	165	HLA_A*03	0.285	2.17	0.53	8.93	1.045
CAPRISA-004&HIPSS	165	HLA_A*23	0.704	0.78	0.21	2.83	0.860444
CAPRISA-004&HIPSS	165	HLA_A*29	0.86	1.12	0.34	3.7	0.995789
CAPRISA-004&HIPSS	165	HLA_A*30	0.873	0.92	0.32	2.64	0.9603
CAPRISA-004&HIPSS	165	HLA_A*68	0.921	0.95	0.32	2.82	0.964857
CAPRISA-004&HIPSS	165	HLA_A*74	0.537	0.5	0.06	4.53	0.843857
CAPRISA-004&HIPSS	165	HLA_C*02	0.972	0.98	0.26	3.63	0.929739
CAPRISA-004&HIPSS	165	HLA_C*03	0.261	0.31	0.04	2.42	1.914
CAPRISA-004&HIPSS	165	HLA_C*04	0.692	1.26	0.41	3.89	0.9515
CAPRISA-004&HIPSS	165	HLA_C*06	0.604	1.35	0.44	4.15	0.885867
CAPRISA-004&HIPSS	165	HLA_C*07	0.264	0.54	0.18	1.6	1.452
CAPRISA-004&HIPSS	165	HLA_C*17	0.122	0.34	0.09	1.33	2.684
CAPRISA-004&HIPSS	165	HLA_C*18	0.417	1.78	0.44	7.16	0.834
CAPRISA-004&HIPSS	165	HLA_B*08	0.264	1.93	0.61	6.14	1.452
CAPRISA-004&HIPSS	165	HLA_B*15	0.987	1.01	0.36	2.81	0.90475
CAPRISA-004&HIPSS	165	HLA_B*42	0.155	0.22	0.03	1.78	1.705
CAPRISA-004&HIPSS	165	HLA_B*44	0.698	0.73	0.15	3.63	0.903294
CAPRISA-004&HIPSS	165	HLA_B*58	0.373	1.71	0.53	5.58	1.02575
CAPRISA-004&HIPSS	165	HLA_B*81	0.959	1.05	0.2	5.59	0.959
CAPRISA-004	166	rs7519713	0.479	1.67	0.4	6.9	2.23533
CAPRISA-004	166	rs59784663	0.92	1.1	0.18	6.9	1.35579
CAPRISA-004	166	rs77029719	0.868	1.14	0.25	5.11	1.35022
CAPRISA-004	166	rs73004025	0.92	1.1	0.18	6.9	1.35579
CAPRISA-004	166	HLA_A*03	0.0229	14.87	1.45	152.3	0.3206
CAPRISA-004	166	HLA_A*23	0.584	0.62	0.11	3.42	1.6352
CAPRISA-004	166	HLA_A*29	0.714	1.34	0.28	6.31	1.2495
CAPRISA-004	166	HLA_A*68	0.313	2.14	0.49	9.35	2.191
CAPRISA-004	166	HLA_C*02	0.526	1.52	0.42	5.51	1.63644
CAPRISA-004	166	HLA_C*03	0.519	0.59	0.12	2.94	2.076
CAPRISA-004	166	HLA_C*06	0.0138	5.07	1.39	18.45	0.3864
CAPRISA-004	166	HLA_C*07	0.691	0.76	0.19	2.98	1.61233
CAPRISA-004	166	HLA_C*08	0.363	0.35	0.04	3.37	2.0328
CAPRISA-004	166	HLA_C*17	0.709	1.26	0.37	4.28	1.418
CAPRISA-004	166	HLA_C*18	0.71	0.65	0.07	6.44	1.32533
CAPRISA-004	166	HLA_B*07	0.696	0.63	0.06	6.28	1.49908
CAPRISA-004	166	HLA_B*08	0.522	0.48	0.05	4.63	1.827
CAPRISA-004	166	HLA_B*15	0.835	0.83	0.14	4.85	1.37529
CAPRISA-004	166	HLA_B*42	0.598	1.47	0.35	6.15	1.52218
CAPRISA-004	166	HLA_B*58	0.0535	3.38	0.98	11.61	0.499333
CAPRISA-004&HIPSS	166	rs7519713	0.712	0.82	0.29	2.35	1.02844
CAPRISA-004&HIPSS	166	rs59784663	0.365	0.55	0.15	2.01	1.18625
CAPRISA-004&HIPSS	166	rs77029719	0.478	0.66	0.21	2.07	1.2428
CAPRISA-004&HIPSS	166	rs73004025	0.365	0.55	0.15	2.01	1.18625
CAPRISA-004&HIPSS	166	HLA_A*02	0.597	0.74	0.25	2.23	1.194
CAPRISA-004&HIPSS	166	HLA_A*03	0.111	2.66	0.8	8.88	0.962
CAPRISA-004&HIPSS	166	HLA_A*23	0.203	1.81	0.73	4.53	1.3195
CAPRISA-004&HIPSS	166	HLA_A*29	0.996	1	0.34	2.93	1.03584
CAPRISA-004&HIPSS	166	HLA_A*30	0.702	1.22	0.44	3.35	1.07365
CAPRISA-004&HIPSS	166	HLA_A*68	0.0663	2.15	0.95	4.84	1.7238
CAPRISA-004&HIPSS	166	HLA_C*02	0.881	1.08	0.38	3.07	1.04118
CAPRISA-004&HIPSS	166	HLA_C*03	0.322	1.66	0.61	4.54	1.39533
CAPRISA-004&HIPSS	166	HLA_C*04	0.826	1.12	0.42	2.95	1.13032
CAPRISA-004&HIPSS	166	HLA_C*06	0.102	2.09	0.86	5.08	1.326
CAPRISA-004&HIPSS	166	HLA_C*07	0.865	0.93	0.39	2.19	1.07095
CAPRISA-004&HIPSS	166	HLA_C*08	0.327	0.32	0.03	3.09	1.21457
CAPRISA-004&HIPSS	166	HLA_C*17	0.831	1.1	0.47	2.58	1.0803
CAPRISA-004&HIPSS	166	HLA_C*18	0.478	0.57	0.12	2.7	1.2428
CAPRISA-004&HIPSS	166	HLA_B*07	0.639	0.57	0.06	5.82	1.18671
CAPRISA-004&HIPSS	166	HLA_B*08	0.975	1.02	0.34	3.04	1.05625
CAPRISA-004&HIPSS	166	HLA_B*15	0.699	1.18	0.51	2.74	1.13587
CAPRISA-004&HIPSS	166	HLA_B*42	0.948	1.04	0.36	2.96	1.07165
CAPRISA-004&HIPSS	166	HLA_B*44	0.692	0.76	0.2	2.89	1.19947
CAPRISA-004&HIPSS	166	HLA_B*58	0.21	1.83	0.71	4.71	1.092
CAPRISA-004&HIPSS	166	HLA_B*81	0.497	1.66	0.38	7.21	1.07683
CAPRISA-004	174	rs7519713	0.745	1.25	0.32	4.86	0.93125
CAPRISA-004	174	rs59784663	0.512	1.82	0.3	10.84	0.787692
CAPRISA-004	174	rs77029719	0.452	1.76	0.4	7.65	0.904
CAPRISA-004	174	rs73004025	0.512	1.82	0.3	10.84	0.787692
CAPRISA-004	174	HLA_A*03	0.953	1.06	0.16	7.17	0.953
CAPRISA-004	174	HLA_A*23	0.138	0.34	0.08	1.42	1.38
CAPRISA-004	174	HLA_A*29	0.353	2.66	0.34	20.83	0.8825
CAPRISA-004	174	HLA_A*68	0.461	0.59	0.14	2.41	0.768333
CAPRISA-004	174	HLA_C*02	0.142	3.25	0.67	15.63	0.946667
CAPRISA-004	174	HLA_C*03	0.633	0.74	0.22	2.53	0.844
CAPRISA-004	174	HLA_C*04	0.314	0.43	0.08	2.21	0.897143
CAPRISA-004	174	HLA_C*06	0.457	0.65	0.21	2.03	0.830909
CAPRISA-004	174	HLA_C*07	0.295	1.97	0.55	7.04	0.983333
CAPRISA-004	174	HLA_C*08	0.434	2.05	0.34	12.48	0.964444
CAPRISA-004	174	HLA_C*17	0.794	1.17	0.37	3.71	0.934118
CAPRISA-004	174	HLA_C*18	0.0813	0.13	0.01	1.29	1.626
CAPRISA-004	174	HLA_B*07	0.995	1.01	0.15	6.71	0.904545
CAPRISA-004	174	HLA_B*08	0.227	4.05	0.42	39.01	0.908
CAPRISA-004	174	HLA_B*15	0.831	1.19	0.24	5.83	0.923333
CAPRISA-004	174	HLA_B*42	0.219	2.54	0.57	11.26	1.095
CAPRISA-004	174	HLA_B*44	0.952	0.94	0.13	6.84	1.00211
CAPRISA-004	174	HLA_B*58	0.959	1.03	0.32	3.33	0.913333
CAPRISA-004&HIPSS	174	rs7519713	0.427	1.44	0.59	3.54	0.782833
CAPRISA-004&HIPSS	174	rs59784663	0.338	1.64	0.59	4.55	0.9295
CAPRISA-004&HIPSS	174	rs77029719	0.326	1.6	0.63	4.08	1.02457
CAPRISA-004&HIPSS	174	rs73004025	0.338	1.64	0.59	4.55	0.9295
CAPRISA-004&HIPSS	174	HLA_A*02	0.0224	0.39	0.17	0.87	0.4928
CAPRISA-004&HIPSS	174	HLA_A*03	0.432	0.63	0.2	1.99	0.678857
CAPRISA-004&HIPSS	174	HLA_A*23	0.801	1.12	0.47	2.65	0.839143
CAPRISA-004&HIPSS	174	HLA_A*29	0.648	0.81	0.33	1.98	0.838588
CAPRISA-004&HIPSS	174	HLA_A*30	0.741	1.15	0.49	2.7	0.858
CAPRISA-004&HIPSS	174	HLA_A*68	0.177	1.84	0.76	4.45	1.298
CAPRISA-004&HIPSS	174	HLA_A*74	0.975	0.98	0.22	4.37	0.825
CAPRISA-004&HIPSS	174	HLA_C*02	0.602	1.29	0.5	3.3	0.82775
CAPRISA-004&HIPSS	174	HLA_C*03	0.201	0.55	0.22	1.37	1.1055
CAPRISA-004&HIPSS	174	HLA_C*04	0.304	1.58	0.66	3.81	1.11467
CAPRISA-004&HIPSS	174	HLA_C*06	0.813	0.91	0.4	2.03	0.813
CAPRISA-004&HIPSS	174	HLA_C*07	0.783	0.9	0.44	1.86	0.8613
CAPRISA-004&HIPSS	174	HLA_C*08	0.384	2.22	0.37	13.39	0.768
CAPRISA-004&HIPSS	174	HLA_C*17	0.43	0.75	0.36	1.54	0.727692
CAPRISA-004&HIPSS	174	HLA_C*18	0.131	0.43	0.14	1.29	1.441
CAPRISA-004&HIPSS	174	HLA_B*07	0.924	1.1	0.16	7.46	0.81312
CAPRISA-004&HIPSS	174	HLA_B*08	0.436	1.47	0.56	3.88	0.639467
CAPRISA-004&HIPSS	174	HLA_B*15	0.343	1.47	0.67	3.23	0.7546
CAPRISA-004&HIPSS	174	HLA_B*42	0.815	1.12	0.45	2.78	0.779565
CAPRISA-004&HIPSS	174	HLA_B*44	0.874	1.09	0.37	3.21	0.801167
CAPRISA-004&HIPSS	174	HLA_B*58	0.686	1.21	0.48	3.01	0.838444
CAPRISA-004&HIPSS	174	HLA_B*81	0.235	0.47	0.14	1.63	1.034
CAPRISA-004	177	rs7519713	0.717	1.34	0.28	6.38	0.992769
CAPRISA-004	177	rs59784663	0.284	3.86	0.33	45.63	1.278
CAPRISA-004	177	rs77029719	0.799	1.23	0.25	5.97	0.9588
CAPRISA-004	177	rs73004025	0.284	3.86	0.33	45.63	1.278
CAPRISA-004	177	HLA_A*23	0.476	2.29	0.23	22.34	0.952
CAPRISA-004	177	HLA_A*29	0.838	1.25	0.15	10.13	0.887294
CAPRISA-004	177	HLA_A*68	0.671	0.67	0.11	4.27	1.0065
CAPRISA-004	177	HLA_C*02	0.722	0.79	0.21	2.94	0.928286
CAPRISA-004	177	HLA_C*03	0.414	2.32	0.31	17.48	1.06457
CAPRISA-004	177	HLA_C*06	0.55	1.63	0.33	7.99	0.99
CAPRISA-004	177	HLA_C*07	0.471	1.91	0.33	11.03	1.05975
CAPRISA-004	177	HLA_C*08	0.941	0.91	0.09	9.82	0.941
CAPRISA-004	177	HLA_C*17	0.651	0.71	0.16	3.12	1.06527
CAPRISA-004	177	HLA_C*18	0.0159	0.06	0.01	0.6	0.2862
CAPRISA-004	177	HLA_B*15	0.0567	0.15	0.02	1.06	0.5103
CAPRISA-004	177	HLA_B*42	0.308	0.41	0.07	2.27	0.924
CAPRISA-004	177	HLA_B*44	0.233	0.29	0.04	2.23	1.398
CAPRISA-004	177	HLA_B*58	0.815	1.19	0.27	5.22	0.916875
CAPRISA-004&HIPSS	177	rs7519713	0.319	1.7	0.6	4.82	0.87725
CAPRISA-004&HIPSS	177	rs59784663	0.247	2.15	0.59	7.83	1.0868
CAPRISA-004&HIPSS	177	rs77029719	0.43	1.52	0.54	4.31	0.675714
CAPRISA-004&HIPSS	177	rs73004025	0.247	2.15	0.59	7.83	1.0868
CAPRISA-004&HIPSS	177	HLA_A*02	0.113	0.52	0.23	1.17	0.6215
CAPRISA-004&HIPSS	177	HLA_A*03	0.843	1.15	0.29	4.52	0.843
CAPRISA-004&HIPSS	177	HLA_A*23	0.574	0.76	0.3	1.95	0.78925
CAPRISA-004&HIPSS	177	HLA_A*29	0.578	0.75	0.28	2.04	0.748
CAPRISA-004&HIPSS	177	HLA_A*30	0.11	2.52	0.81	7.83	0.806667
CAPRISA-004&HIPSS	177	HLA_A*68	0.39	1.59	0.55	4.6	0.78
CAPRISA-004&HIPSS	177	HLA_A*74	0.843	1.18	0.22	6.22	0.843
CAPRISA-004&HIPSS	177	HLA_C*02	0.392	0.67	0.27	1.66	0.718667
CAPRISA-004&HIPSS	177	HLA_C*03	0.923	1.05	0.37	3.01	0.81224
CAPRISA-004&HIPSS	177	HLA_C*04	0.792	1.14	0.43	3	0.8712
CAPRISA-004&HIPSS	177	HLA_C*06	0.429	1.47	0.56	3.86	0.726
CAPRISA-004&HIPSS	177	HLA_C*07	0.595	1.27	0.53	3.06	0.727222
CAPRISA-004&HIPSS	177	HLA_C*08	0.887	0.84	0.08	8.89	0.813083
CAPRISA-004&HIPSS	177	HLA_C*17	0.664	1.21	0.51	2.88	0.768842
CAPRISA-004&HIPSS	177	HLA_C*18	0.0737	0.35	0.11	1.11	0.8107
CAPRISA-004&HIPSS	177	HLA_B*08	0.533	1.45	0.45	4.66	0.781733
CAPRISA-004&HIPSS	177	HLA_B*15	0.0461	0.45	0.21	0.99	1.0142
CAPRISA-004&HIPSS	177	HLA_B*42	0.804	1.14	0.4	3.27	0.842286
CAPRISA-004&HIPSS	177	HLA_B*44	0.267	0.54	0.18	1.61	0.839143
CAPRISA-004&HIPSS	177	HLA_B*58	0.354	1.67	0.56	4.94	0.7788
CAPRISA-004&HIPSS	177	HLA_B*81	0.326	0.54	0.15	1.86	0.796889
CAPRISA-004&HIPSS	178	rs7519713	0.249	1.84	0.65	5.17	0.306462
CAPRISA-004&HIPSS	178	rs59784663	0.155	2.33	0.73	7.46	0.413333
CAPRISA-004&HIPSS	178	rs77029719	0.183	2.02	0.72	5.71	0.325333
CAPRISA-004&HIPSS	178	rs73004025	0.155	2.33	0.73	7.46	0.413333
CAPRISA-004&HIPSS	178	HLA_A*02	0.185	0.37	0.08	1.61	0.296
CAPRISA-004&HIPSS	178	HLA_A*03	0.909	1.1	0.22	5.48	0.606
CAPRISA-004&HIPSS	178	HLA_A*23	0.838	0.88	0.24	3.14	0.638476
CAPRISA-004&HIPSS	178	HLA_A*29	0.857	0.88	0.21	3.66	0.623273
CAPRISA-004&HIPSS	178	HLA_A*30	0.5	1.42	0.51	3.92	0.470588
CAPRISA-004&HIPSS	178	HLA_A*68	0.336	1.63	0.6	4.37	0.3584
CAPRISA-004&HIPSS	178	HLA_A*74	0.717	0.67	0.08	5.86	0.603789
CAPRISA-004&HIPSS	178	HLA_C*02	0.783	1.17	0.39	3.54	0.6264
CAPRISA-004&HIPSS	178	HLA_C*03	0.232	0.29	0.04	2.23	0.309333
CAPRISA-004&HIPSS	178	HLA_C*04	0.0794	0.16	0.02	1.24	0.6352
CAPRISA-004&HIPSS	178	HLA_C*06	0.144	2.1	0.78	5.68	0.4608
CAPRISA-004&HIPSS	178	HLA_C*07	0.0269	3.29	1.15	9.44	0.4304
CAPRISA-004&HIPSS	178	HLA_C*17	0.115	0.3	0.07	1.34	0.613333
CAPRISA-004&HIPSS	178	HLA_C*18	0.889	1.12	0.23	5.5	0.618435
CAPRISA-004&HIPSS	178	HLA_B*08	0.157	2.33	0.72	7.52	0.314
CAPRISA-004&HIPSS	178	HLA_B*15	0.12	0.2	0.03	1.52	0.48
CAPRISA-004&HIPSS	178	HLA_B*42	0.201	0.26	0.03	2.05	0.292364
CAPRISA-004&HIPSS	178	HLA_B*44	0.636	1.4	0.35	5.53	0.565333
CAPRISA-004&HIPSS	178	HLA_B*58	0.332	1.66	0.6	4.61	0.379429
CAPRISA-004&HIPSS	178	HLA_B*81	0.372	0.38	0.04	3.22	0.372
CAPRISA-004	196	HLA_A*03	0.554	2.08	0.18	23.55	1.9944
CAPRISA-004	196	HLA_A*68	0.824	0.77	0.08	7.55	1.4832
CAPRISA-004	196	HLA_C*02	0.787	1.25	0.25	6.31	1.574
CAPRISA-004	196	HLA_C*03	0.551	1.63	0.33	8.05	2.4795
CAPRISA-004	196	HLA_C*06	0.896	1.12	0.22	5.77	1.46618
CAPRISA-004	196	HLA_C*07	0.346	0.34	0.04	3.2	3.114
CAPRISA-004	196	HLA_C*17	0.355	2.06	0.45	9.52	2.13
CAPRISA-004	196	HLA_B*07	0.565	2.02	0.18	22.33	1.695
CAPRISA-004	196	HLA_B*08	0.71	1.56	0.15	16.44	1.5975
CAPRISA-004	196	HLA_B*15	0.953	1.07	0.1	10.98	1.4295
CAPRISA-004	196	HLA_B*42	0.128	4.06	0.67	24.61	2.304
CAPRISA-004	196	HLA_B*58	0.597	1.49	0.34	6.47	1.53514
CAPRISA-004&HIPSS	196	rs7519713	0.785	0.85	0.27	2.68	1.02391
CAPRISA-004&HIPSS	196	rs59784663	0.781	0.83	0.22	3.1	1.11571
CAPRISA-004&HIPSS	196	rs77029719	0.498	0.64	0.18	2.3	1.494
CAPRISA-004&HIPSS	196	rs73004025	0.781	0.83	0.22	3.1	1.11571
CAPRISA-004&HIPSS	196	HLA_A*02	0.0749	0.16	0.02	1.2	1.1235
CAPRISA-004&HIPSS	196	HLA_A*03	0.4	0.41	0.05	3.31	1.33333
CAPRISA-004&HIPSS	196	HLA_A*23	0.554	0.68	0.19	2.42	1.385
CAPRISA-004&HIPSS	196	HLA_A*29	0.279	0.33	0.05	2.44	1.395
CAPRISA-004&HIPSS	196	HLA_A*30	0.115	0.3	0.06	1.35	1.15
CAPRISA-004&HIPSS	196	HLA_A*68	0.142	1.95	0.8	4.75	1.065
CAPRISA-004&HIPSS	196	HLA_A*74	0.648	0.6	0.07	5.26	1.08
CAPRISA-004&HIPSS	196	HLA_C*02	0.883	1.09	0.36	3.28	1.10375
CAPRISA-004&HIPSS	196	HLA_C*03	0.659	1.29	0.41	4.05	1.04053
CAPRISA-004&HIPSS	196	HLA_C*04	0.602	0.73	0.23	2.37	1.12875
CAPRISA-004&HIPSS	196	HLA_C*06	0.966	0.98	0.34	2.82	1.1592
CAPRISA-004&HIPSS	196	HLA_C*07	0.519	0.71	0.26	1.99	1.41545
CAPRISA-004&HIPSS	196	HLA_C*17	0.302	0.55	0.18	1.7	1.29429
CAPRISA-004&HIPSS	196	HLA_C*18	0.559	1.5	0.38	5.9	1.29
CAPRISA-004&HIPSS	196	HLA_B*07	0.576	1.99	0.18	21.99	1.23429
CAPRISA-004&HIPSS	196	HLA_B*08	0.327	0.46	0.1	2.16	1.22625
CAPRISA-004&HIPSS	196	HLA_B*15	0.639	1.25	0.49	3.17	1.12765
CAPRISA-004&HIPSS	196	HLA_B*42	0.726	0.8	0.23	2.82	1.089
CAPRISA-004&HIPSS	196	HLA_B*44	0.255	0.3	0.04	2.39	1.53
CAPRISA-004&HIPSS	196	HLA_B*58	0.00592	3.82	1.47	9.92	0.1776
CAPRISA-004&HIPSS	196	HLA_B*81	0.591	1.49	0.35	6.38	1.182
CAPRISA-004	202	rs7519713	0.974	0.96	0.09	9.98	1.29867
CAPRISA-004	202	rs59784663	0.617	1.88	0.16	22.58	2.11543
CAPRISA-004	202	rs77029719	0.914	1.14	0.11	11.88	1.371
CAPRISA-004	202	rs73004025	0.617	1.88	0.16	22.58	2.11543
CAPRISA-004	202	HLA_A*03	0.718	1.57	0.14	18.09	1.7232
CAPRISA-004	202	HLA_A*23	0.775	0.71	0.07	7.16	1.43077
CAPRISA-004	202	HLA_A*29	0.745	1.4	0.19	10.56	1.49
CAPRISA-004	202	HLA_A*68	0.451	2.08	0.31	13.83	2.1648
CAPRISA-004	202	HLA_C*02	0.931	0.91	0.1	8.42	1.31435
CAPRISA-004	202	HLA_C*03	0.692	0.63	0.06	6.21	1.84533
CAPRISA-004	202	HLA_C*06	0.234	2.78	0.52	14.9	1.872
CAPRISA-004	202	HLA_C*07	0.886	0.87	0.14	5.51	1.4176
CAPRISA-004	202	HLA_C*08	0.885	0.84	0.08	9.34	1.51714
CAPRISA-004	202	HLA_C*17	0.484	1.74	0.37	8.24	1.936
CAPRISA-004	202	HLA_B*08	0.168	4.29	0.54	33.88	2.016
CAPRISA-004	202	HLA_B*15	0.339	2.58	0.37	18.02	2.034
CAPRISA-004	202	HLA_B*42	0.718	1.42	0.22	9.29	1.7232
CAPRISA-004	202	HLA_B*58	0.0994	3.51	0.79	15.6	2.3856
CAPRISA-004&HIPSS	202	rs7519713	0.755	0.83	0.27	2.62	1.59882
CAPRISA-004&HIPSS	202	rs59784663	0.782	0.83	0.22	3.1	1.48168
CAPRISA-004&HIPSS	202	rs77029719	0.885	0.92	0.29	2.88	1.51714
CAPRISA-004&HIPSS	202	rs73004025	0.782	0.83	0.22	3.1	1.48168
CAPRISA-004&HIPSS	202	HLA_A*02	0.676	0.79	0.26	2.39	1.73829
CAPRISA-004&HIPSS	202	HLA_A*03	0.39	0.4	0.05	3.25	2.34
CAPRISA-004&HIPSS	202	HLA_A*23	1	1	0.32	3.12	1.44
CAPRISA-004&HIPSS	202	HLA_A*29	0.448	1.52	0.52	4.47	2.304
CAPRISA-004&HIPSS	202	HLA_A*30	0.316	0.52	0.14	1.87	2.2752
CAPRISA-004&HIPSS	202	HLA_A*68	0.629	1.27	0.48	3.38	2.05855
CAPRISA-004&HIPSS	202	HLA_A*74	0.589	0.54	0.06	5.03	2.6505
CAPRISA-004&HIPSS	202	HLA_C*02	0.632	0.74	0.22	2.51	1.896
CAPRISA-004&HIPSS	202	HLA_C*03	0.179	0.25	0.03	1.9	6.444
CAPRISA-004&HIPSS	202	HLA_C*04	0.592	0.73	0.22	2.35	2.368
CAPRISA-004&HIPSS	202	HLA_C*06	0.953	0.97	0.34	2.78	1.49165
CAPRISA-004&HIPSS	202	HLA_C*07	0.282	0.55	0.19	1.63	2.538
CAPRISA-004&HIPSS	202	HLA_C*08	0.948	0.93	0.09	9.72	1.55127
CAPRISA-004&HIPSS	202	HLA_C*17	0.65	1.24	0.49	3.14	1.8
CAPRISA-004&HIPSS	202	HLA_C*18	0.179	2.38	0.67	8.41	6.444
CAPRISA-004&HIPSS	202	HLA_B*08	0.769	1.2	0.36	3.99	1.538
CAPRISA-004&HIPSS	202	HLA_B*15	0.997	1	0.37	2.69	1.4955
CAPRISA-004&HIPSS	202	HLA_B*42	0.72	0.79	0.22	2.81	1.728
CAPRISA-004&HIPSS	202	HLA_B*44	0.616	0.67	0.14	3.19	2.2176
CAPRISA-004&HIPSS	202	HLA_B*58	0.224	1.82	0.69	4.8	2.688
CAPRISA-004&HIPSS	202	HLA_B*81	0.732	1.29	0.3	5.59	1.647
CAPRISA-004&HIPSS	204	rs7519713	0.854	0.89	0.24	3.25	1.1956
CAPRISA-004&HIPSS	204	rs59784663	0.77	0.79	0.16	3.81	1.3475
CAPRISA-004&HIPSS	204	rs77029719	0.49	0.59	0.13	2.68	1.372
CAPRISA-004&HIPSS	204	rs73004025	0.77	0.79	0.16	3.81	1.3475
CAPRISA-004&HIPSS	204	HLA_A*02	0.813	0.86	0.24	3.04	1.19811
CAPRISA-004&HIPSS	204	HLA_A*03	0.633	0.6	0.07	5	1.477
CAPRISA-004&HIPSS	204	HLA_A*23	0.864	1.12	0.31	4.08	1.152
CAPRISA-004&HIPSS	204	HLA_A*29	0.926	1.07	0.26	4.45	1.1273
CAPRISA-004&HIPSS	204	HLA_A*30	0.109	2.47	0.82	7.44	1.526
CAPRISA-004&HIPSS	204	HLA_A*68	0.88	1.1	0.33	3.65	1.12
CAPRISA-004&HIPSS	204	HLA_C*02	0.265	0.33	0.05	2.31	1.484
CAPRISA-004&HIPSS	204	HLA_C*03	0.262	1.96	0.6	6.35	1.834
CAPRISA-004&HIPSS	204	HLA_C*04	0.332	0.46	0.1	2.2	1.328
CAPRISA-004&HIPSS	204	HLA_C*06	0.714	0.79	0.22	2.86	1.428
CAPRISA-004&HIPSS	204	HLA_C*07	0.2	2.07	0.68	6.34	1.86667
CAPRISA-004&HIPSS	204	HLA_C*08	0.0919	6.74	0.73	61.94	2.5732
CAPRISA-004&HIPSS	204	HLA_C*17	0.483	0.63	0.18	2.28	1.50267
CAPRISA-004&HIPSS	204	HLA_C*18	0.641	0.61	0.07	5.01	1.38062
CAPRISA-004&HIPSS	204	HLA_B*08	0.759	0.78	0.16	3.78	1.4168
CAPRISA-004&HIPSS	204	HLA_B*15	0.8	0.85	0.25	2.91	1.24444
CAPRISA-004&HIPSS	204	HLA_B*42	0.297	0.33	0.04	2.63	1.386
CAPRISA-004&HIPSS	204	HLA_B*44	0.965	1.04	0.21	5.16	1.12583
CAPRISA-004&HIPSS	204	HLA_B*58	0.631	0.7	0.16	3	1.60618
CAPRISA-004&HIPSS	204	HLA_B*81	0.337	2.12	0.46	9.88	1.1795
CAPRISA-004	211	rs7519713	0.175	0.39	0.1	1.52	5.95
CAPRISA-004	211	rs59784663	0.628	0.66	0.12	3.57	1.77933
CAPRISA-004	211	rs77029719	0.38	0.54	0.14	2.14	4.30667
CAPRISA-004	211	rs73004025	0.628	0.66	0.12	3.57	1.77933
CAPRISA-004	211	HLA_A*03	0.823	1.3	0.13	13.24	1.47274
CAPRISA-004	211	HLA_A*23	0.623	1.54	0.28	8.52	1.92564
CAPRISA-004	211	HLA_A*29	0.764	0.79	0.17	3.75	1.6235
CAPRISA-004	211	HLA_A*68	0.698	0.73	0.15	3.49	1.69514
CAPRISA-004	211	HLA_C*02	0.534	0.68	0.2	2.29	2.59371
CAPRISA-004	211	HLA_C*03	0.521	1.65	0.36	7.66	3.5428
CAPRISA-004	211	HLA_C*06	0.544	0.69	0.2	2.31	2.312
CAPRISA-004	211	HLA_C*07	0.786	1.21	0.31	4.79	1.572
CAPRISA-004	211	HLA_C*08	0.528	2.07	0.22	19.74	2.992
CAPRISA-004	211	HLA_C*17	0.992	0.99	0.28	3.59	1.6061
CAPRISA-004	211	HLA_C*18	0.757	1.44	0.14	14.42	1.71587
CAPRISA-004	211	HLA_B*07	0.791	1.37	0.14	13.7	1.49411
CAPRISA-004	211	HLA_B*08	0.604	1.82	0.19	17.62	2.0536
CAPRISA-004	211	HLA_B*15	0.966	0.96	0.16	5.7	1.6422
CAPRISA-004	211	HLA_B*42	0.449	0.57	0.13	2.44	3.8165
CAPRISA-004	211	HLA_B*44	0.305	3.72	0.3	45.95	5.185
CAPRISA-004	211	HLA_B*58	0.568	0.71	0.22	2.31	2.14578
CAPRISA-004&HIPSS	211	rs7519713	0.245	0.6	0.26	1.42	2.45
CAPRISA-004&HIPSS	211	rs59784663	0.859	0.91	0.33	2.54	1.17136
CAPRISA-004&HIPSS	211	rs77029719	0.626	0.8	0.33	1.96	1.34143
CAPRISA-004&HIPSS	211	rs73004025	0.859	0.91	0.33	2.54	1.17136
CAPRISA-004&HIPSS	211	HLA_A*02	0.346	1.62	0.6	4.4	2.076
CAPRISA-004&HIPSS	211	HLA_A*03	0.754	1.24	0.32	4.76	1.41375
CAPRISA-004&HIPSS	211	HLA_A*23	0.44	1.5	0.54	4.2	1.46667
CAPRISA-004&HIPSS	211	HLA_A*29	0.48	0.71	0.28	1.83	1.30909
CAPRISA-004&HIPSS	211	HLA_A*30	0.779	0.88	0.36	2.16	1.29833
CAPRISA-004&HIPSS	211	HLA_A*68	0.601	0.8	0.35	1.84	1.38692
CAPRISA-004&HIPSS	211	HLA_A*74	0.46	0.57	0.13	2.53	1.38
CAPRISA-004&HIPSS	211	HLA_C*02	0.415	0.69	0.29	1.67	1.55625
CAPRISA-004&HIPSS	211	HLA_C*03	0.785	0.87	0.33	2.33	1.23947
CAPRISA-004&HIPSS	211	HLA_C*04	0.148	2.17	0.76	6.18	2.22
CAPRISA-004&HIPSS	211	HLA_C*06	0.794	0.89	0.38	2.1	1.13429
CAPRISA-004&HIPSS	211	HLA_C*07	0.974	0.99	0.44	2.22	1.1688
CAPRISA-004&HIPSS	211	HLA_C*08	0.51	2.13	0.22	20.23	1.275
CAPRISA-004&HIPSS	211	HLA_C*17	0.983	1.01	0.45	2.25	1.13423
CAPRISA-004&HIPSS	211	HLA_C*18	0.297	2.28	0.49	10.67	2.2275
CAPRISA-004&HIPSS	211	HLA_B*07	0.793	1.36	0.14	13.69	1.1895
CAPRISA-004&HIPSS	211	HLA_B*08	0.648	1.29	0.44	3.77	1.296
CAPRISA-004&HIPSS	211	HLA_B*15	0.772	0.89	0.4	1.98	1.36235
CAPRISA-004&HIPSS	211	HLA_B*42	0.0491	0.41	0.17	1	1.473
CAPRISA-004&HIPSS	211	HLA_B*44	0.398	1.76	0.47	6.52	1.99
CAPRISA-004&HIPSS	211	HLA_B*58	0.409	0.69	0.29	1.66	1.75286
CAPRISA-004&HIPSS	211	HLA_B*81	0.886	1.11	0.27	4.54	1.1075
CAPRISA-004	214	rs7519713	0.316	0.47	0.11	2.05	0.902857
CAPRISA-004	214	rs59784663	0.858	1.16	0.22	6.17	1.00941
CAPRISA-004	214	rs77029719	0.454	0.57	0.13	2.49	0.825455
CAPRISA-004	214	rs73004025	0.858	1.16	0.22	6.17	1.00941
CAPRISA-004	214	HLA_A*03	0.455	2.07	0.31	14.04	0.758333
CAPRISA-004	214	HLA_A*23	0.406	0.53	0.12	2.4	0.812
CAPRISA-004	214	HLA_A*29	0.767	0.79	0.16	3.8	0.95875
CAPRISA-004	214	HLA_A*68	0.581	1.49	0.36	6.14	0.83
CAPRISA-004	214	HLA_C*02	0.347	0.52	0.13	2.04	0.771111
CAPRISA-004	214	HLA_C*03	0.332	1.85	0.54	6.35	0.83
CAPRISA-004	214	HLA_C*04	0.971	1.03	0.2	5.33	0.882727
CAPRISA-004	214	HLA_C*06	0.555	1.41	0.45	4.42	0.853846
CAPRISA-004	214	HLA_C*07	0.241	2.07	0.61	6.99	1.60667
CAPRISA-004	214	HLA_C*08	0.0925	0.14	0.01	1.38	1.85
CAPRISA-004	214	HLA_C*17	0.609	0.74	0.23	2.37	0.812
CAPRISA-004	214	HLA_C*18	0.929	0.92	0.14	6.2	0.884762
CAPRISA-004	214	HLA_B*07	0.297	0.3	0.03	2.91	1.188
CAPRISA-004	214	HLA_B*08	0.216	3.19	0.51	20.1	2.16
CAPRISA-004	214	HLA_B*15	0.242	0.35	0.06	2.03	1.21
CAPRISA-004	214	HLA_B*42	0.925	0.94	0.24	3.62	0.925
CAPRISA-004	214	HLA_B*44	0.911	1.12	0.15	8.29	0.958947
CAPRISA-004	214	HLA_B*58	0.303	1.84	0.58	5.86	1.01
CAPRISA-004&HIPSS	214	rs7519713	0.432	0.71	0.3	1.67	0.678857
CAPRISA-004&HIPSS	214	rs59784663	0.504	0.72	0.27	1.89	0.693
CAPRISA-004&HIPSS	214	rs77029719	0.359	0.66	0.27	1.6	0.98725
CAPRISA-004&HIPSS	214	rs73004025	0.504	0.72	0.27	1.89	0.693
CAPRISA-004&HIPSS	214	HLA_A*02	0.104	0.46	0.18	1.17	1.144
CAPRISA-004&HIPSS	214	HLA_A*03	0.593	1.36	0.44	4.19	0.724778
CAPRISA-004&HIPSS	214	HLA_A*23	0.371	1.46	0.64	3.3	0.8162
CAPRISA-004&HIPSS	214	HLA_A*29	0.363	0.63	0.23	1.71	0.887333
CAPRISA-004&HIPSS	214	HLA_A*30	0.878	0.94	0.41	2.16	0.839826
CAPRISA-004&HIPSS	214	HLA_A*68	0.296	1.5	0.7	3.18	1.08533
CAPRISA-004&HIPSS	214	HLA_A*74	0.414	0.5	0.1	2.63	0.700615
CAPRISA-004&HIPSS	214	HLA_C*02	0.657	0.82	0.35	1.95	0.760737
CAPRISA-004&HIPSS	214	HLA_C*03	0.998	1	0.4	2.48	0.844462
CAPRISA-004&HIPSS	214	HLA_C*04	0.987	0.99	0.44	2.25	0.86856
CAPRISA-004&HIPSS	214	HLA_C*06	0.808	1.1	0.51	2.39	0.846476
CAPRISA-004&HIPSS	214	HLA_C*07	0.476	1.3	0.63	2.66	0.698133
CAPRISA-004&HIPSS	214	HLA_C*08	0.0931	0.15	0.02	1.38	2.0482
CAPRISA-004&HIPSS	214	HLA_C*17	0.269	0.65	0.31	1.39	1.1836
CAPRISA-004&HIPSS	214	HLA_C*18	0.397	1.6	0.54	4.71	0.794
CAPRISA-004&HIPSS	214	HLA_B*07	0.268	0.27	0.03	2.73	1.474
CAPRISA-004&HIPSS	214	HLA_B*08	0.308	1.59	0.65	3.9	0.968
CAPRISA-004&HIPSS	214	HLA_B*15	0.852	0.93	0.45	1.95	0.852
CAPRISA-004&HIPSS	214	HLA_B*42	0.223	0.55	0.21	1.44	1.63533
CAPRISA-004&HIPSS	214	HLA_B*44	0.413	0.63	0.21	1.9	0.757167
CAPRISA-004&HIPSS	214	HLA_B*58	0.687	1.18	0.52	2.7	0.7557
CAPRISA-004&HIPSS	214	HLA_B*81	0.985	1.01	0.3	3.43	0.902917
CAPRISA-004	248	HLA_A*03	0.464	2.51	0.21	29.41	0.464
CAPRISA-004	248	HLA_A*68	0.974	0.96	0.09	9.79	0.649333
CAPRISA-004	248	HLA_C*02	0.126	3.9	0.68	22.23	0.756
CAPRISA-004	248	HLA_C*06	0.187	2.95	0.59	14.78	0.561
CAPRISA-004	248	HLA_C*17	0.744	1.33	0.24	7.49	0.637714
CAPRISA-004	248	HLA_B*07	0.462	2.49	0.22	28.38	0.5544
CAPRISA-004	248	HLA_B*15	0.825	1.31	0.12	13.93	0.61875
CAPRISA-004	248	HLA_B*42	0.408	2.27	0.32	15.91	0.816
CAPRISA-004	248	HLA_B*58	0.414	1.88	0.41	8.47	0.621
CAPRISA-004&HIPSS	248	rs7519713	0.276	1.78	0.63	5.05	0.401455
CAPRISA-004&HIPSS	248	rs59784663	0.096	2.55	0.85	7.65	0.3072
CAPRISA-004&HIPSS	248	rs77029719	0.21	1.95	0.69	5.51	0.373333
CAPRISA-004&HIPSS	248	rs73004025	0.096	2.55	0.85	7.65	0.3072
CAPRISA-004&HIPSS	248	HLA_A*02	0.436	1.44	0.58	3.59	0.465067
CAPRISA-004&HIPSS	248	HLA_A*03	0.412	1.79	0.45	7.22	0.470857
CAPRISA-004&HIPSS	248	HLA_A*23	0.245	0.41	0.09	1.85	0.392
CAPRISA-004&HIPSS	248	HLA_A*29	0.995	1	0.3	3.33	0.692174
CAPRISA-004&HIPSS	248	HLA_A*30	0.0669	0.23	0.05	1.11	0.3568
CAPRISA-004&HIPSS	248	HLA_A*68	0.792	1.14	0.43	3.07	0.6336
CAPRISA-004&HIPSS	248	HLA_A*74	0.591	0.55	0.06	4.83	0.525333
CAPRISA-004&HIPSS	248	HLA_C*02	0.00816	3.83	1.42	10.34	0.13056
CAPRISA-004&HIPSS	248	HLA_C*03	0.205	0.27	0.03	2.07	0.41
CAPRISA-004&HIPSS	248	HLA_C*04	0.512	1.42	0.49	4.1	0.512
CAPRISA-004&HIPSS	248	HLA_C*06	0.0787	2.44	0.9	6.56	0.3148
CAPRISA-004&HIPSS	248	HLA_C*07	0.684	0.82	0.31	2.17	0.576
CAPRISA-004&HIPSS	248	HLA_C*17	0.0386	0.19	0.04	0.92	0.3088
CAPRISA-004&HIPSS	248	HLA_B*07	0.529	2.19	0.19	25.36	0.497882
CAPRISA-004&HIPSS	248	HLA_B*15	0.851	0.91	0.33	2.49	0.618909
CAPRISA-004&HIPSS	248	HLA_B*42	0.321	0.46	0.1	2.12	0.395077
CAPRISA-004&HIPSS	248	HLA_B*44	0.11	2.62	0.8	8.58	0.251429
CAPRISA-004&HIPSS	248	HLA_B*58	0.286	1.8	0.61	5.25	0.381333
CAPRISA-004&HIPSS	248	HLA_B*81	0.835	0.84	0.16	4.34	0.63619
CAPRISA-004	250	rs7519713	0.948	1.05	0.25	4.36	1.15867
CAPRISA-004	250	rs59784663	0.215	0.22	0.02	2.44	1.57667
CAPRISA-004	250	rs77029719	0.595	0.66	0.14	3.1	1.19
CAPRISA-004	250	rs73004025	0.215	0.22	0.02	2.44	1.57667
CAPRISA-004	250	HLA_A*03	0.902	1.16	0.11	12.35	1.24025
CAPRISA-004	250	HLA_A*23	0.463	1.84	0.36	9.36	1.0186
CAPRISA-004	250	HLA_A*29	0.692	0.66	0.08	5.27	1.08743
CAPRISA-004	250	HLA_A*68	0.99	0.99	0.17	5.83	1.03714
CAPRISA-004	250	HLA_C*02	0.0546	3.74	0.97	14.34	1.2012
CAPRISA-004	250	HLA_C*03	0.701	0.74	0.16	3.43	1.02813
CAPRISA-004	250	HLA_C*04	0.648	0.59	0.06	5.78	1.09662
CAPRISA-004	250	HLA_C*06	0.305	1.96	0.54	7.12	0.958571
CAPRISA-004	250	HLA_C*07	0.24	0.36	0.07	1.98	1.056
CAPRISA-004	250	HLA_C*08	0.412	2.25	0.32	15.56	1.133
CAPRISA-004	250	HLA_C*17	0.156	0.21	0.02	1.81	1.716
CAPRISA-004	250	HLA_C*18	0.957	0.94	0.09	9.93	1.10811
CAPRISA-004	250	HLA_B*07	0.957	1.07	0.1	11.15	1.10811
CAPRISA-004	250	HLA_B*15	0.619	1.6	0.25	10.25	1.13483
CAPRISA-004	250	HLA_B*42	0.256	0.28	0.03	2.53	0.938667
CAPRISA-004	250	HLA_B*44	0.926	0.9	0.11	7.7	1.19835
CAPRISA-004	250	HLA_B*58	0.417	1.65	0.49	5.58	1.01933
CAPRISA-004&HIPSS	250	rs7519713	0.73	1.18	0.46	3.02	1.29778
CAPRISA-004&HIPSS	250	rs59784663	0.706	0.8	0.25	2.58	1.412
CAPRISA-004&HIPSS	250	rs77029719	0.949	1.03	0.39	2.76	1.21472
CAPRISA-004&HIPSS	250	rs73004025	0.706	0.8	0.25	2.58	1.412
CAPRISA-004&HIPSS	250	HLA_A*02	0.754	0.85	0.31	2.32	1.2064
CAPRISA-004&HIPSS	250	HLA_A*03	0.604	0.66	0.14	3.2	1.38057
CAPRISA-004&HIPSS	250	HLA_A*23	0.837	0.9	0.32	2.53	1.16452
CAPRISA-004&HIPSS	250	HLA_A*29	0.687	0.78	0.23	2.6	1.4656
CAPRISA-004&HIPSS	250	HLA_A*30	0.572	0.74	0.25	2.13	1.408
CAPRISA-004&HIPSS	250	HLA_A*68	0.467	1.38	0.58	3.29	1.4944
CAPRISA-004&HIPSS	250	HLA_A*74	0.789	1.26	0.23	6.79	1.20229
CAPRISA-004&HIPSS	250	HLA_C*02	0.0268	2.74	1.12	6.67	0.8576
CAPRISA-004&HIPSS	250	HLA_C*03	0.743	0.83	0.27	2.56	1.25137
CAPRISA-004&HIPSS	250	HLA_C*04	0.83	1.11	0.42	2.95	1.20727
CAPRISA-004&HIPSS	250	HLA_C*06	0.343	1.53	0.64	3.67	1.372
CAPRISA-004&HIPSS	250	HLA_C*07	0.542	0.75	0.3	1.88	1.57673
CAPRISA-004&HIPSS	250	HLA_C*08	0.371	2.4	0.35	16.28	1.31911
CAPRISA-004&HIPSS	250	HLA_C*17	0.0725	0.36	0.12	1.1	1.16
CAPRISA-004&HIPSS	250	HLA_C*18	0.993	1.01	0.26	3.86	1.22215
CAPRISA-004&HIPSS	250	HLA_B*07	0.913	1.14	0.11	11.99	1.21733
CAPRISA-004&HIPSS	250	HLA_B*08	0.135	0.31	0.07	1.44	1.44
CAPRISA-004&HIPSS	250	HLA_B*15	0.569	1.28	0.55	2.94	1.51733
CAPRISA-004&HIPSS	250	HLA_B*42	0.313	0.52	0.15	1.85	2.0032
CAPRISA-004&HIPSS	250	HLA_B*44	0.288	0.43	0.09	2.03	2.304
CAPRISA-004&HIPSS	250	HLA_B*58	0.334	1.57	0.63	3.88	1.52686
CAPRISA-004&HIPSS	250	HLA_B*81	0.315	0.33	0.04	2.83	1.68
CAPRISA-004	251	HLA_A*23	0.984	1.02	0.1	10.65	1.148
CAPRISA-004	251	HLA_A*68	0.912	1.14	0.11	12.15	1.16073
CAPRISA-004	251	HLA_C*02	0.514	0.51	0.07	3.83	1.19933
CAPRISA-004	251	HLA_C*03	0.884	0.86	0.11	6.47	1.2376
CAPRISA-004	251	HLA_C*06	0.215	2.71	0.56	13.13	1.00333
CAPRISA-004	251	HLA_C*07	0.71	1.44	0.21	10.03	1.10444
CAPRISA-004	251	HLA_C*08	0.518	2.27	0.19	27.44	1.036
CAPRISA-004	251	HLA_C*18	0.409	2.85	0.24	34.21	1.1452
CAPRISA-004	251	HLA_B*07	0.356	3.29	0.26	41.34	1.246
CAPRISA-004	251	HLA_B*15	0.661	1.72	0.15	19.56	1.15675
CAPRISA-004	251	HLA_B*44	0.161	5.56	0.51	61.21	1.127
CAPRISA-004	251	HLA_B*58	0.147	2.8	0.7	11.3	2.058

## Sheet: TableS6_PR_viralAA_to_alleles
Table S6. Associtations between CAPRISA-004 (n=49) or CAPRISA & HIPSS (n=134) host alleles (n =4 chromosome 1 SNPs, n=22 HLA class I alleles) and AA variants in PR (n=14 codons for CAPRISA-004 and n=8 codons shared). The significance threshold for chromosome 1 SNPs was set at 4.0E-02. The signifiance threshold for HLA alleles was set at 2.3E-03. The number of HLA alleles per codon varies due to t…
Cohort	PR AA position	Host allele	p-value	OR	Lower 95% CI	Upper 95% CI	FDR
CAPRISA-004	10	HLA_A*68	0.24	3.31	0.45	24.28	0.24
CAPRISA-004	10	HLA_C*03	0.402	2.01	0.39	10.26	0.3216
CAPRISA-004	10	HLA_C*06	0.205	2.78	0.57	13.49	0.41
CAPRISA-004	10	HLA_C*07	0.21	3.43	0.5	23.52	0.28
CAPRISA-004	10	HLA_C*17	0.608	0.56	0.06	5.08	0.304
CAPRISA-004	10	HLA_B*07	0.42	2.76	0.23	32.45	0.28
CAPRISA-004	10	HLA_B*08	0.0643	7.39	0.89	61.48	0.2572
CAPRISA-004	10	HLA_B*42	0.851	0.8	0.08	8.13	0.378222
CAPRISA-004	10	HLA_B*58	0.464	1.75	0.39	7.76	0.265143
CAPRISA-004	12	rs7519713	0.183	3.23	0.58	18.11	3.294
CAPRISA-004	12	rs77029719	0.231	2.88	0.51	16.31	1.0395
CAPRISA-004	12	HLA_A*23	0.267	0.43	0.1	1.91	0.9612
CAPRISA-004	12	HLA_A*29	0.599	1.72	0.23	13.02	0.770143
CAPRISA-004	12	HLA_A*68	0.658	1.47	0.27	8.18	0.74025
CAPRISA-004	12	HLA_C*02	0.978	0.98	0.28	3.4	0.926526
CAPRISA-004	12	HLA_C*03	0.216	3.69	0.47	29.29	1.296
CAPRISA-004	12	HLA_C*04	0.267	0.38	0.07	2.08	0.9612
CAPRISA-004	12	HLA_C*06	0.511	1.58	0.4	6.16	0.7665
CAPRISA-004	12	HLA_C*07	0.78	1.22	0.31	4.8	0.825882
CAPRISA-004	12	HLA_C*08	0.209	0.33	0.06	1.87	1.881
CAPRISA-004	12	HLA_C*17	0.521	0.67	0.19	2.29	0.721385
CAPRISA-004	12	HLA_C*18	0.448	0.47	0.07	3.28	0.8064
CAPRISA-004	12	HLA_B*07	0.421	0.45	0.06	3.13	0.94725
CAPRISA-004	12	HLA_B*08	0.601	1.83	0.19	17.64	0.7212
CAPRISA-004	12	HLA_B*15	0.356	0.46	0.09	2.4	0.915429
CAPRISA-004	12	HLA_B*42	0.431	1.97	0.36	10.69	0.862
CAPRISA-004	12	HLA_B*44	0.971	0.96	0.12	7.45	0.971
CAPRISA-004	12	HLA_B*58	0.502	1.65	0.39	7.03	0.821455
CAPRISA-004	14	rs7519713	0.688	1.45	0.24	8.77	1.032
CAPRISA-004	14	rs59784663	0.986	1.02	0.09	11.02	1.26771
CAPRISA-004	14	rs77029719	0.659	0.6	0.06	5.68	1.07836
CAPRISA-004	14	rs73004025	0.986	1.02	0.09	11.02	1.26771
CAPRISA-004	14	HLA_A*23	0.652	0.6	0.06	5.65	1.304
CAPRISA-004	14	HLA_A*68	0.601	1.63	0.26	10.04	1.54543
CAPRISA-004	14	HLA_C*04	0.277	2.87	0.43	19.07	0.9972
CAPRISA-004	14	HLA_C*06	0.131	3.08	0.72	13.21	1.179
CAPRISA-004	14	HLA_C*07	0.654	1.45	0.28	7.46	1.1772
CAPRISA-004	14	HLA_C*17	0.748	0.76	0.14	4.05	1.03569
CAPRISA-004	14	HLA_C*18	0.114	5.12	0.68	38.83	2.052
CAPRISA-004	14	HLA_B*08	0.197	3.62	0.51	25.55	1.182
CAPRISA-004	14	HLA_B*42	0.462	0.43	0.05	4.07	1.386
CAPRISA-004	14	HLA_B*44	0.638	1.86	0.14	24.27	1.4355
CAPRISA-004	14	HLA_B*58	0.223	2.31	0.6	8.85	1.0035
CAPRISA-004	20	rs7519713	0.356	1.89	0.49	7.34	3.79733
CAPRISA-004	20	rs59784663	0.507	1.77	0.33	9.57	2.704
CAPRISA-004	20	rs77029719	0.677	1.35	0.33	5.47	1.80533
CAPRISA-004	20	rs73004025	0.507	1.77	0.33	9.57	2.704
CAPRISA-004	20	HLA_A*03	0.766	0.7	0.07	7.1	1.63413
CAPRISA-004	20	HLA_A*23	0.768	1.26	0.27	5.85	1.536
CAPRISA-004	20	HLA_A*29	0.614	0.6	0.08	4.42	1.9648
CAPRISA-004	20	HLA_A*68	0.626	0.65	0.12	3.61	1.82109
CAPRISA-004	20	HLA_C*02	0.839	1.14	0.33	3.95	1.57929
CAPRISA-004	20	HLA_C*03	0.959	1.04	0.27	4	1.5344
CAPRISA-004	20	HLA_C*04	0.451	0.43	0.05	3.93	3.608
CAPRISA-004	20	HLA_C*06	0.213	2.15	0.64	7.17	3.408
CAPRISA-004	20	HLA_C*07	0.752	0.8	0.2	3.15	1.71886
CAPRISA-004	20	HLA_C*08	0.471	0.44	0.05	4.15	3.0144
CAPRISA-004	20	HLA_C*17	0.93	0.94	0.26	3.39	1.65333
CAPRISA-004	20	HLA_C*18	0.74	0.68	0.07	6.72	1.82154
CAPRISA-004	20	HLA_B*08	0.583	0.53	0.06	5.07	2.07289
CAPRISA-004	20	HLA_B*15	0.963	0.96	0.16	5.61	1.46743
CAPRISA-004	20	HLA_B*42	0.931	0.94	0.21	4.24	1.568
CAPRISA-004	20	HLA_B*44	0.204	3.6	0.5	25.89	6.528
CAPRISA-004	20	HLA_B*58	0.525	1.47	0.45	4.75	2.1
CAPRISA-004&HIPSS	20	rs7519713	0.134	1.89	0.82	4.33	0.804
CAPRISA-004&HIPSS	20	rs59784663	0.397	1.51	0.58	3.95	0.866182
CAPRISA-004&HIPSS	20	rs77029719	0.368	1.48	0.63	3.49	0.8832
CAPRISA-004&HIPSS	20	rs73004025	0.397	1.51	0.58	3.95	0.866182
CAPRISA-004&HIPSS	20	HLA_A*02	0.596	0.79	0.32	1.92	0.9536
CAPRISA-004&HIPSS	20	HLA_A*03	0.991	1.01	0.29	3.47	0.95136
CAPRISA-004&HIPSS	20	HLA_A*23	0.76	1.15	0.47	2.8	1.07294
CAPRISA-004&HIPSS	20	HLA_A*29	0.981	0.99	0.37	2.67	0.981
CAPRISA-004&HIPSS	20	HLA_A*30	0.235	1.67	0.72	3.92	0.705
CAPRISA-004&HIPSS	20	HLA_A*68	0.5	1.32	0.59	2.94	0.857143
CAPRISA-004&HIPSS	20	HLA_A*74	0.609	0.64	0.11	3.55	0.9135
CAPRISA-004&HIPSS	20	HLA_C*02	0.876	0.93	0.38	2.29	1.10653
CAPRISA-004&HIPSS	20	HLA_C*03	0.894	0.94	0.35	2.5	1.0728
CAPRISA-004&HIPSS	20	HLA_C*04	0.214	1.71	0.73	3.98	0.856
CAPRISA-004&HIPSS	20	HLA_C*06	0.836	1.09	0.48	2.49	1.11467
CAPRISA-004&HIPSS	20	HLA_C*07	0.0493	0.41	0.17	1	1.1832
CAPRISA-004&HIPSS	20	HLA_C*08	0.41	0.39	0.04	3.67	0.756923
CAPRISA-004&HIPSS	20	HLA_C*17	0.135	1.76	0.84	3.71	0.648
CAPRISA-004&HIPSS	20	HLA_C*18	0.97	0.98	0.29	3.29	1.01217
CAPRISA-004&HIPSS	20	HLA_B*08	0.217	0.48	0.15	1.53	0.744
CAPRISA-004&HIPSS	20	HLA_B*15	0.956	0.98	0.44	2.17	1.04291
CAPRISA-004&HIPSS	20	HLA_B*42	0.117	2.03	0.84	4.9	0.936
CAPRISA-004&HIPSS	20	HLA_B*44	0.274	1.79	0.63	5.09	0.730667
CAPRISA-004&HIPSS	20	HLA_B*58	0.927	0.96	0.39	2.34	1.05943
CAPRISA-004&HIPSS	20	HLA_B*81	0.0898	2.83	0.85	9.43	1.0776
CAPRISA-004	35	rs7519713	0.339	0.53	0.14	1.95	2.2035
CAPRISA-004	35	rs59784663	0.991	0.99	0.2	4.89	1.22695
CAPRISA-004	35	rs77029719	0.525	0.65	0.17	2.44	1.1375
CAPRISA-004	35	rs73004025	0.991	0.99	0.2	4.89	1.22695
CAPRISA-004	35	HLA_A*03	0.803	1.27	0.19	8.56	1.22812
CAPRISA-004	35	HLA_A*23	0.81	0.84	0.21	3.4	1.17
CAPRISA-004	35	HLA_A*29	0.909	0.92	0.21	3.96	1.24389
CAPRISA-004	35	HLA_A*68	0.256	2.38	0.53	10.65	2.21867
CAPRISA-004	35	HLA_C*02	0.391	1.67	0.52	5.43	1.45229
CAPRISA-004	35	HLA_C*03	0.472	1.59	0.45	5.56	1.534
CAPRISA-004	35	HLA_C*04	0.164	0.29	0.05	1.67	2.132
CAPRISA-004	35	HLA_C*06	0.535	1.43	0.46	4.47	1.07
CAPRISA-004	35	HLA_C*07	0.585	1.39	0.42	4.61	1.08643
CAPRISA-004	35	HLA_C*08	0.473	0.54	0.1	2.87	1.36644
CAPRISA-004	35	HLA_C*17	0.347	0.58	0.18	1.81	1.50367
CAPRISA-004	35	HLA_C*18	0.524	0.54	0.08	3.59	1.23855
CAPRISA-004	35	HLA_B*07	0.139	0.18	0.02	1.75	3.614
CAPRISA-004	35	HLA_B*08	0.509	1.84	0.3	11.24	1.3234
CAPRISA-004	35	HLA_B*15	0.617	1.5	0.31	7.23	1.06947
CAPRISA-004	35	HLA_B*42	0.745	0.8	0.21	3.01	1.21063
CAPRISA-004	35	HLA_B*44	0.928	1.09	0.17	7.19	1.2064
CAPRISA-004	35	HLA_B*58	0.339	0.56	0.17	1.84	2.2035
CAPRISA-004&HIPSS	35	rs7519713	0.909	1.05	0.48	2.31	0.98475
CAPRISA-004&HIPSS	35	rs59784663	0.489	1.38	0.56	3.41	1.0595
CAPRISA-004&HIPSS	35	rs77029719	0.916	1.04	0.47	2.34	0.95264
CAPRISA-004&HIPSS	35	rs73004025	0.489	1.38	0.56	3.41	1.0595
CAPRISA-004&HIPSS	35	HLA_A*02	0.921	1.04	0.49	2.22	0.921
CAPRISA-004&HIPSS	35	HLA_A*03	0.286	0.53	0.17	1.69	0.9295
CAPRISA-004&HIPSS	35	HLA_A*23	0.864	1.07	0.48	2.41	0.976696
CAPRISA-004&HIPSS	35	HLA_A*29	0.766	0.88	0.36	2.1	1.17153
CAPRISA-004&HIPSS	35	HLA_A*30	0.171	0.56	0.25	1.28	1.1115
CAPRISA-004&HIPSS	35	HLA_A*68	0.304	1.5	0.69	3.22	0.878222
CAPRISA-004&HIPSS	35	HLA_A*74	0.832	0.86	0.21	3.54	1.0301
CAPRISA-004&HIPSS	35	HLA_C*02	0.24	1.64	0.72	3.76	0.891429
CAPRISA-004&HIPSS	35	HLA_C*03	0.601	1.26	0.53	3.05	1.04173
CAPRISA-004&HIPSS	35	HLA_C*04	0.812	1.1	0.5	2.43	1.0556
CAPRISA-004&HIPSS	35	HLA_C*06	0.115	1.86	0.86	4.03	1.495
CAPRISA-004&HIPSS	35	HLA_C*07	0.479	0.78	0.39	1.56	1.13218
CAPRISA-004&HIPSS	35	HLA_C*08	0.595	0.64	0.12	3.31	1.105
CAPRISA-004&HIPSS	35	HLA_C*17	0.199	0.63	0.31	1.28	1.0348
CAPRISA-004&HIPSS	35	HLA_C*18	0.808	1.14	0.39	3.36	1.10568
CAPRISA-004&HIPSS	35	HLA_B*07	0.157	0.19	0.02	1.89	1.36067
CAPRISA-004&HIPSS	35	HLA_B*08	0.4	1.47	0.6	3.6	1.04
CAPRISA-004&HIPSS	35	HLA_B*15	0.784	1.1	0.55	2.24	1.13244
CAPRISA-004&HIPSS	35	HLA_B*42	0.205	0.57	0.24	1.36	0.888333
CAPRISA-004&HIPSS	35	HLA_B*44	0.046	3.08	1.02	9.31	1.196
CAPRISA-004&HIPSS	35	HLA_B*58	0.624	0.82	0.36	1.84	1.014
CAPRISA-004&HIPSS	35	HLA_B*81	0.844	0.89	0.27	2.91	0.997455
CAPRISA-004	37	rs7519713	0.717	1.41	0.22	8.82	1.434
CAPRISA-004	37	rs59784663	0.994	1.01	0.08	12.02	1.65667
CAPRISA-004	37	rs77029719	0.595	0.54	0.05	5.28	1.98333
CAPRISA-004	37	rs73004025	0.994	1.01	0.08	12.02	1.65667
CAPRISA-004	37	HLA_A*68	0.953	1.07	0.1	11.18	1.73273
CAPRISA-004	37	HLA_C*02	0.588	0.57	0.08	4.33	2.352
CAPRISA-004	37	HLA_C*04	0.657	1.72	0.16	18.63	1.6425
CAPRISA-004	37	HLA_C*06	0.688	1.41	0.27	7.42	1.52889
CAPRISA-004	37	HLA_C*07	0.2	3.57	0.51	24.87	4
CAPRISA-004	37	HLA_C*17	0.626	1.54	0.27	8.74	1.78857
CAPRISA-004	37	HLA_B*08	0.539	2.13	0.19	23.91	2.695
CAPRISA-004	37	HLA_B*42	0.338	2.64	0.36	19.27	3.38
CAPRISA-004	37	HLA_B*58	0.485	1.7	0.38	7.55	3.23333
CAPRISA-004&HIPSS	37	rs7519713	0.681	1.25	0.43	3.66	1.16743
CAPRISA-004&HIPSS	37	rs59784663	0.966	0.97	0.26	3.69	1.104
CAPRISA-004&HIPSS	37	rs77029719	0.561	0.68	0.19	2.46	1.224
CAPRISA-004&HIPSS	37	rs73004025	0.966	0.97	0.26	3.69	1.104
CAPRISA-004&HIPSS	37	HLA_A*02	0.805	0.87	0.29	2.63	1.07333
CAPRISA-004&HIPSS	37	HLA_A*23	0.366	0.5	0.11	2.25	1.7568
CAPRISA-004&HIPSS	37	HLA_A*30	0.404	1.55	0.56	4.31	1.616
CAPRISA-004&HIPSS	37	HLA_A*68	0.161	1.96	0.76	5.01	3.864
CAPRISA-004&HIPSS	37	HLA_A*74	0.654	0.6	0.06	5.59	1.20738
CAPRISA-004&HIPSS	37	HLA_C*02	0.912	1.06	0.35	3.21	1.0944
CAPRISA-004&HIPSS	37	HLA_C*03	0.476	0.58	0.13	2.61	1.26933
CAPRISA-004&HIPSS	37	HLA_C*04	0.749	0.82	0.25	2.73	1.1235
CAPRISA-004&HIPSS	37	HLA_C*06	0.728	0.82	0.26	2.55	1.1648
CAPRISA-004&HIPSS	37	HLA_C*07	0.302	1.71	0.62	4.71	1.812
CAPRISA-004&HIPSS	37	HLA_C*17	0.764	1.16	0.43	3.12	1.07859
CAPRISA-004&HIPSS	37	HLA_C*18	0.458	0.45	0.06	3.68	1.374
CAPRISA-004&HIPSS	37	HLA_B*08	0.479	0.57	0.12	2.69	1.1496
CAPRISA-004&HIPSS	37	HLA_B*15	0.847	0.9	0.3	2.66	1.06989
CAPRISA-004&HIPSS	37	HLA_B*42	0.294	1.79	0.61	5.26	2.352
CAPRISA-004&HIPSS	37	HLA_B*44	0.275	0.31	0.04	2.57	3.3
CAPRISA-004&HIPSS	37	HLA_B*58	0.411	1.53	0.55	4.23	1.40914
CAPRISA-004&HIPSS	37	HLA_B*81	0.616	1.46	0.33	6.37	1.232
CAPRISA-004&HIPSS	42	rs7519713	0.347	0.68	0.3	1.52	1.09057
CAPRISA-004&HIPSS	42	rs59784663	0.974	1.02	0.4	2.61	1.19044
CAPRISA-004&HIPSS	42	rs77029719	0.399	0.7	0.31	1.6	1.09725
CAPRISA-004&HIPSS	42	rs73004025	0.974	1.02	0.4	2.61	1.19044
CAPRISA-004&HIPSS	42	HLA_A*03	0.997	1	0.31	3.19	1.0967
CAPRISA-004&HIPSS	42	HLA_A*23	0.794	0.89	0.39	2.07	1.34369
CAPRISA-004&HIPSS	42	HLA_A*29	0.805	1.13	0.44	2.89	1.265
CAPRISA-004&HIPSS	42	HLA_A*68	0.81	1.1	0.5	2.44	1.188
CAPRISA-004&HIPSS	42	HLA_C*02	0.0982	0.5	0.22	1.14	1.0802
CAPRISA-004&HIPSS	42	HLA_C*03	0.151	0.52	0.21	1.27	0.8305
CAPRISA-004&HIPSS	42	HLA_C*04	0.0547	2.49	0.98	6.31	1.2034
CAPRISA-004&HIPSS	42	HLA_C*06	0.431	0.73	0.34	1.59	1.05356
CAPRISA-004&HIPSS	42	HLA_C*07	0.768	1.12	0.53	2.34	1.536
CAPRISA-004&HIPSS	42	HLA_C*17	0.786	0.91	0.44	1.86	1.441
CAPRISA-004&HIPSS	42	HLA_C*18	0.904	1.07	0.34	3.35	1.16988
CAPRISA-004&HIPSS	42	HLA_B*08	0.124	2.3	0.8	6.64	0.909333
CAPRISA-004&HIPSS	42	HLA_B*15	0.164	1.8	0.79	4.12	0.7216
CAPRISA-004&HIPSS	42	HLA_B*42	0.255	0.61	0.26	1.43	0.935
CAPRISA-004&HIPSS	42	HLA_B*44	0.844	1.11	0.39	3.2	1.1605
CAPRISA-004&HIPSS	42	HLA_B*58	0.669	0.84	0.37	1.9	1.4718
CAPRISA-004&HIPSS	45	rs7519713	0.206	3.01	0.55	16.62	0.927
CAPRISA-004&HIPSS	45	rs59784663	0.252	3.28	0.43	24.93	0.9072
CAPRISA-004&HIPSS	45	rs77029719	0.154	3.55	0.62	20.19	1.386
CAPRISA-004&HIPSS	45	rs73004025	0.252	3.28	0.43	24.93	0.9072
CAPRISA-004&HIPSS	45	HLA_A*23	0.655	0.6	0.06	5.66	1.31
CAPRISA-004&HIPSS	45	HLA_A*68	0.139	3.64	0.66	20.11	2.502
CAPRISA-004&HIPSS	45	HLA_C*02	0.756	1.3	0.25	6.67	1.134
CAPRISA-004&HIPSS	45	HLA_C*06	0.929	0.93	0.18	4.85	1.04513
CAPRISA-004&HIPSS	45	HLA_C*07	0.201	2.91	0.57	14.97	1.206
CAPRISA-004&HIPSS	45	HLA_C*08	0.919	0.89	0.09	9.19	1.1028
CAPRISA-004&HIPSS	45	HLA_C*17	0.62	1.45	0.33	6.37	1.395
CAPRISA-004&HIPSS	45	HLA_C*18	0.716	1.55	0.15	16.42	1.17164
CAPRISA-004&HIPSS	45	HLA_B*08	0.899	1.16	0.11	12.03	1.15586
CAPRISA-004&HIPSS	45	HLA_B*15	0.82	0.77	0.08	7.57	1.13538
CAPRISA-004&HIPSS	45	HLA_B*42	0.258	2.64	0.49	14.24	0.663429
CAPRISA-004&HIPSS	45	HLA_B*58	0.679	0.66	0.09	4.7	1.2222
CAPRISA-004	45	HLA_A*23	0.668	0.61	0.06	5.76	2.672
CAPRISA-004	45	HLA_A*68	0.668	0.61	0.06	5.8	2.672
CAPRISA-004	45	HLA_C*02	0.365	1.98	0.45	8.74	2.92
CAPRISA-004	45	HLA_C*04	0.257	2.99	0.45	19.91	3.084
CAPRISA-004	45	HLA_C*06	0.906	0.91	0.18	4.62	1.55314
CAPRISA-004	45	HLA_C*07	0.716	0.72	0.12	4.2	1.7184
CAPRISA-004	45	HLA_C*08	0.993	1.01	0.1	10.46	1.5888
CAPRISA-004	45	HLA_C*17	0.823	0.83	0.16	4.35	1.79564
CAPRISA-004	45	HLA_C*18	0.7	1.59	0.15	16.78	1.86667
CAPRISA-004	45	HLA_B*07	0.698	1.6	0.15	17.03	2.094
CAPRISA-004	45	HLA_B*08	0.855	1.24	0.12	12.68	1.71
CAPRISA-004	45	HLA_B*15	0.879	0.84	0.08	8.27	1.62277
CAPRISA-004	45	HLA_B*42	0.505	0.47	0.05	4.39	3.03
CAPRISA-004	45	HLA_B*44	0.149	5.39	0.55	53.28	3.576
CAPRISA-004	45	HLA_B*58	0.644	0.63	0.09	4.41	3.0912
CAPRISA-004	57	rs7519713	0.436	0.41	0.04	3.82	1.744
CAPRISA-004	57	rs59784663	0.858	0.81	0.08	8.62	1.144
CAPRISA-004	57	rs77029719	0.499	0.46	0.05	4.32	0.998
CAPRISA-004	57	rs73004025	0.858	0.81	0.08	8.62	1.144
CAPRISA-004	60	rs7519713	0.281	0.29	0.03	2.73	1.124
CAPRISA-004	60	rs59784663	0.642	0.57	0.05	6.03	1.605
CAPRISA-004	60	rs77029719	0.325	0.33	0.03	3.05	1.08333
CAPRISA-004	60	rs73004025	0.642	0.57	0.05	6.03	1.605
CAPRISA-004	60	HLA_A*23	0.195	2.99	0.57	15.7	1.3
CAPRISA-004	60	HLA_A*68	0.182	3.14	0.59	16.85	1.82
CAPRISA-004	60	HLA_C*02	0.336	0.37	0.05	2.8	0.96
CAPRISA-004	60	HLA_C*03	0.873	1.14	0.24	5.38	1.24714
CAPRISA-004	60	HLA_C*06	0.26	2.18	0.56	8.49	1.3
CAPRISA-004	60	HLA_C*07	0.825	1.2	0.25	5.81	1.26923
CAPRISA-004	60	HLA_C*08	0.943	0.92	0.09	9.32	1.17875
CAPRISA-004	60	HLA_C*17	0.704	1.32	0.31	5.65	1.408
CAPRISA-004	60	HLA_B*07	0.779	1.4	0.13	14.77	1.41636
CAPRISA-004	60	HLA_B*08	0.952	1.07	0.11	10.79	1.12
CAPRISA-004	60	HLA_B*15	0.796	0.74	0.08	7.21	1.32667
CAPRISA-004	60	HLA_B*42	0.922	1.09	0.19	6.44	1.22933
CAPRISA-004	60	HLA_B*58	0.131	2.64	0.75	9.27	2.62
CAPRISA-004&HIPSS	60	rs7519713	0.793	1.14	0.42	3.08	1.13286
CAPRISA-004&HIPSS	60	rs59784663	0.674	1.27	0.42	3.82	1.348
CAPRISA-004&HIPSS	60	rs77029719	0.943	0.96	0.34	2.75	1.1316
CAPRISA-004&HIPSS	60	rs73004025	0.674	1.27	0.42	3.82	1.348
CAPRISA-004&HIPSS	60	HLA_A*02	0.336	0.58	0.2	1.74	1.68
CAPRISA-004&HIPSS	60	HLA_A*03	0.274	0.31	0.04	2.51	2.055
CAPRISA-004&HIPSS	60	HLA_A*23	0.128	2.05	0.81	5.15	3.84
CAPRISA-004&HIPSS	60	HLA_A*29	0.733	0.81	0.24	2.69	1.22167
CAPRISA-004&HIPSS	60	HLA_A*30	0.395	1.49	0.59	3.74	1.69286
CAPRISA-004&HIPSS	60	HLA_A*68	0.419	1.43	0.6	3.42	1.57125
CAPRISA-004&HIPSS	60	HLA_A*74	0.295	2.24	0.5	10.07	1.77
CAPRISA-004&HIPSS	60	HLA_C*02	0.189	0.37	0.09	1.63	2.835
CAPRISA-004&HIPSS	60	HLA_C*03	0.551	0.68	0.19	2.41	1.3775
CAPRISA-004&HIPSS	60	HLA_C*04	0.948	0.97	0.35	2.67	1.09385
CAPRISA-004&HIPSS	60	HLA_C*06	0.724	1.19	0.46	3.04	1.27765
CAPRISA-004&HIPSS	60	HLA_C*07	0.447	1.4	0.59	3.33	1.341
CAPRISA-004&HIPSS	60	HLA_C*08	0.842	0.79	0.08	7.9	1.0525
CAPRISA-004&HIPSS	60	HLA_C*17	0.562	1.29	0.55	3.01	1.29692
CAPRISA-004&HIPSS	60	HLA_C*18	0.23	0.28	0.04	2.24	2.3
CAPRISA-004&HIPSS	60	HLA_B*07	0.834	1.29	0.12	13.49	1.08783
CAPRISA-004&HIPSS	60	HLA_B*08	0.782	1.17	0.39	3.51	1.173
CAPRISA-004&HIPSS	60	HLA_B*15	0.472	1.36	0.59	3.16	1.28727
CAPRISA-004&HIPSS	60	HLA_B*42	0.773	1.17	0.41	3.31	1.22053
CAPRISA-004&HIPSS	60	HLA_B*44	0.823	0.86	0.23	3.23	1.12227
CAPRISA-004&HIPSS	60	HLA_B*58	0.443	1.46	0.56	3.8	1.47667
CAPRISA-004&HIPSS	60	HLA_B*81	0.585	0.64	0.13	3.22	1.25357
CAPRISA-004	61	HLA_A*23	0.581	1.67	0.27	10.3	3.486
CAPRISA-004	61	HLA_A*68	0.634	0.58	0.06	5.5	2.536
CAPRISA-004	61	HLA_C*02	0.598	0.57	0.07	4.6	2.8704
CAPRISA-004	61	HLA_C*03	0.214	2.54	0.58	11.04	5.136
CAPRISA-004	61	HLA_C*04	0.971	0.96	0.1	9.52	1.5536
CAPRISA-004	61	HLA_C*06	0.935	0.93	0.18	4.92	1.60286
CAPRISA-004	61	HLA_C*07	0.683	0.69	0.12	4.05	1.82133
CAPRISA-004	61	HLA_C*08	0.899	0.86	0.08	8.94	1.798
CAPRISA-004	61	HLA_C*17	0.281	0.3	0.03	2.67	3.372
CAPRISA-004	61	HLA_C*18	0.718	1.55	0.15	16.4	1.7232
CAPRISA-004	61	HLA_B*08	0.91	1.15	0.11	11.9	1.68
CAPRISA-004	61	HLA_B*15	0.808	0.75	0.08	7.44	1.76291
CAPRISA-004	61	HLA_B*42	0.462	0.43	0.05	4.06	3.696
CAPRISA-004	61	HLA_B*44	0.636	1.86	0.14	24.35	2.18057
CAPRISA-004	61	HLA_B*58	0.664	1.39	0.32	6.1	1.992
CAPRISA-004	62	HLA_A*68	0.965	1.05	0.1	10.9	1.22818
CAPRISA-004	62	HLA_C*02	0.708	1.37	0.26	7.11	1.416
CAPRISA-004	62	HLA_C*06	0.685	1.41	0.27	7.48	1.59833
CAPRISA-004	62	HLA_C*07	0.75	1.37	0.2	9.26	1.16667
CAPRISA-004	62	HLA_C*17	0.178	3.1	0.6	16.05	1.246
CAPRISA-004	62	HLA_B*07	0.408	2.85	0.24	33.85	1.904
CAPRISA-004	62	HLA_B*08	0.545	2.1	0.19	23.41	1.526
CAPRISA-004	62	HLA_B*15	0.731	1.52	0.14	16.64	1.27925
CAPRISA-004	62	HLA_B*42	0.0588	7.17	0.93	55.31	0.8232
CAPRISA-004	62	HLA_B*44	0.767	1.51	0.1	22.54	1.0738
CAPRISA-004	62	HLA_B*58	0.475	1.72	0.39	7.64	1.6625
CAPRISA-004	63	rs7519713	0.983	1.01	0.29	3.58	1.0813
CAPRISA-004	63	rs59784663	0.787	1.25	0.25	6.13	1.15427
CAPRISA-004	63	rs77029719	0.751	1.23	0.34	4.52	1.18014
CAPRISA-004	63	rs73004025	0.787	1.25	0.25	6.13	1.15427
CAPRISA-004	63	HLA_A*03	0.268	0.27	0.03	2.7	0.982667
CAPRISA-004	63	HLA_A*23	0.0833	3.77	0.84	16.92	1.8326
CAPRISA-004	63	HLA_A*68	0.701	1.32	0.32	5.33	1.18631
CAPRISA-004	63	HLA_C*02	0.1	0.32	0.08	1.24	1.1
CAPRISA-004	63	HLA_C*03	0.516	1.5	0.44	5.12	1.032
CAPRISA-004	63	HLA_C*04	0.476	1.8	0.36	9.13	1.16356
CAPRISA-004	63	HLA_C*06	0.478	1.5	0.49	4.64	1.0516
CAPRISA-004	63	HLA_C*07	0.812	1.16	0.35	3.78	1.05082
CAPRISA-004	63	HLA_C*08	0.937	0.94	0.18	4.87	1.08495
CAPRISA-004	63	HLA_C*17	0.233	0.48	0.14	1.6	1.2815
CAPRISA-004	63	HLA_C*18	0.474	1.99	0.3	13.17	1.3035
CAPRISA-004	63	HLA_B*07	0.828	0.81	0.12	5.38	1.012
CAPRISA-004	63	HLA_B*08	0.257	2.85	0.47	17.49	1.1308
CAPRISA-004	63	HLA_B*15	0.664	0.71	0.15	3.41	1.21733
CAPRISA-004	63	HLA_B*42	0.367	0.53	0.13	2.1	1.15343
CAPRISA-004	63	HLA_B*44	0.113	0.14	0.01	1.6	0.828667
CAPRISA-004	63	HLA_B*58	0.991	1.01	0.33	3.09	1.03819
CAPRISA-004&HIPSS	63	rs7519713	0.716	0.86	0.38	1.93	1.09506
CAPRISA-004&HIPSS	63	rs59784663	0.961	0.98	0.39	2.42	1.04108
CAPRISA-004&HIPSS	63	rs77029719	0.998	1	0.44	2.27	0.998
CAPRISA-004&HIPSS	63	rs73004025	0.961	0.98	0.39	2.42	1.04108
CAPRISA-004&HIPSS	63	HLA_A*02	0.591	1.24	0.57	2.68	0.960375
CAPRISA-004&HIPSS	63	HLA_A*03	0.051	0.26	0.07	1.01	1.326
CAPRISA-004&HIPSS	63	HLA_A*23	0.471	1.35	0.6	3.07	1.0205
CAPRISA-004&HIPSS	63	HLA_A*29	0.482	0.73	0.3	1.77	0.964
CAPRISA-004&HIPSS	63	HLA_A*30	0.319	0.66	0.29	1.49	0.8294
CAPRISA-004&HIPSS	63	HLA_A*68	0.406	0.72	0.34	1.55	0.959636
CAPRISA-004&HIPSS	63	HLA_A*74	0.727	1.3	0.3	5.64	1.05011
CAPRISA-004&HIPSS	63	HLA_C*02	0.8	1.12	0.48	2.58	0.990476
CAPRISA-004&HIPSS	63	HLA_C*03	0.565	0.77	0.31	1.89	0.979333
CAPRISA-004&HIPSS	63	HLA_C*04	0.252	0.62	0.28	1.4	0.819
CAPRISA-004&HIPSS	63	HLA_C*06	0.0605	2.12	0.97	4.63	0.7865
CAPRISA-004&HIPSS	63	HLA_C*07	0.14	1.71	0.84	3.48	0.606667
CAPRISA-004&HIPSS	63	HLA_C*08	0.866	0.87	0.17	4.49	0.978957
CAPRISA-004&HIPSS	63	HLA_C*17	0.0627	0.49	0.24	1.04	0.5434
CAPRISA-004&HIPSS	63	HLA_C*18	0.158	2.27	0.73	7.07	0.586857
CAPRISA-004&HIPSS	63	HLA_B*07	0.793	0.78	0.12	5.17	1.0309
CAPRISA-004&HIPSS	63	HLA_B*08	0.0686	2.38	0.94	6.06	0.4459
CAPRISA-004&HIPSS	63	HLA_B*15	0.073	0.5	0.23	1.07	0.3796
CAPRISA-004&HIPSS	63	HLA_B*42	0.252	0.59	0.24	1.45	0.819
CAPRISA-004&HIPSS	63	HLA_B*44	0.74	0.84	0.3	2.33	1.01263
CAPRISA-004&HIPSS	63	HLA_B*58	0.5	1.33	0.58	3.01	0.928571
CAPRISA-004&HIPSS	63	HLA_B*81	0.802	0.86	0.26	2.86	0.947818
CAPRISA-004	74	rs7519713	0.16	0.21	0.02	1.86	1.44
CAPRISA-004	74	rs77029719	0.219	0.25	0.03	2.28	0.9855
CAPRISA-004	74	HLA_A*23	0.287	0.39	0.07	2.23	0.64575
CAPRISA-004	74	HLA_A*29	0.909	1.1	0.21	5.65	0.909
CAPRISA-004	74	HLA_A*68	0.7	0.74	0.15	3.51	1.05
CAPRISA-004	74	HLA_C*02	0.163	0.21	0.02	1.87	0.978
CAPRISA-004	74	HLA_C*03	0.765	1.24	0.3	5.03	1.05923
CAPRISA-004	74	HLA_C*04	0.624	1.53	0.28	8.49	1.02109
CAPRISA-004	74	HLA_C*06	0.282	0.44	0.1	1.94	0.725143
CAPRISA-004	74	HLA_C*07	0.889	1.1	0.3	4.07	1.0668
CAPRISA-004	74	HLA_C*08	0.9	1.12	0.2	6.39	1.0125
CAPRISA-004	74	HLA_C*17	0.0576	3.33	0.96	11.55	1.0368
CAPRISA-004	74	HLA_C*18	0.474	0.43	0.04	4.42	0.8532
CAPRISA-004	74	HLA_B*07	0.795	1.29	0.19	8.98	1.02214
CAPRISA-004	74	HLA_B*08	0.247	0.24	0.02	2.67	0.741
CAPRISA-004	74	HLA_B*15	0.983	0.98	0.19	5.11	0.931263
CAPRISA-004	74	HLA_B*42	0.222	2.42	0.59	9.98	0.7992
CAPRISA-004	74	HLA_B*44	0.907	0.86	0.07	10.31	0.960353
CAPRISA-004	74	HLA_B*58	0.455	0.55	0.11	2.67	0.91
CAPRISA-004&HIPSS	74	rs7519713	0.261	0.55	0.2	1.55	1.827
CAPRISA-004&HIPSS	74	rs59784663	0.341	0.57	0.18	1.81	1.59133
CAPRISA-004&HIPSS	74	rs77029719	0.357	0.61	0.22	1.73	1.2495
CAPRISA-004&HIPSS	74	rs73004025	0.341	0.57	0.18	1.81	1.59133
CAPRISA-004&HIPSS	74	HLA_A*02	0.745	1.16	0.47	2.84	1.22706
CAPRISA-004&HIPSS	74	HLA_A*03	0.338	0.47	0.1	2.21	1.8928
CAPRISA-004&HIPSS	74	HLA_A*23	0.374	0.63	0.22	1.76	1.0472
CAPRISA-004&HIPSS	74	HLA_A*29	0.643	0.78	0.27	2.27	1.38492
CAPRISA-004&HIPSS	74	HLA_A*30	0.814	0.89	0.33	2.37	1.08533
CAPRISA-004&HIPSS	74	HLA_A*68	0.167	0.47	0.16	1.37	2.338
CAPRISA-004&HIPSS	74	HLA_C*02	0.142	0.4	0.11	1.37	3.976
CAPRISA-004&HIPSS	74	HLA_C*03	0.788	1.14	0.43	3.06	1.1032
CAPRISA-004&HIPSS	74	HLA_C*04	0.882	0.93	0.37	2.33	1.029
CAPRISA-004&HIPSS	74	HLA_C*06	0.834	1.1	0.46	2.59	1.06145
CAPRISA-004&HIPSS	74	HLA_C*07	0.771	0.89	0.4	1.98	1.13621
CAPRISA-004&HIPSS	74	HLA_C*08	0.741	1.33	0.25	7.06	1.29675
CAPRISA-004&HIPSS	74	HLA_C*17	0.547	1.27	0.59	2.74	1.27633
CAPRISA-004&HIPSS	74	HLA_C*18	0.181	2.15	0.7	6.56	1.68933
CAPRISA-004&HIPSS	74	HLA_B*07	0.834	1.23	0.18	8.45	1.06145
CAPRISA-004&HIPSS	74	HLA_B*08	0.665	1.24	0.46	3.32	1.24133
CAPRISA-004&HIPSS	74	HLA_B*15	0.752	0.87	0.38	2.01	1.16978
CAPRISA-004&HIPSS	74	HLA_B*42	0.652	1.24	0.49	3.15	1.304
CAPRISA-004&HIPSS	74	HLA_B*44	0.373	0.55	0.15	2.04	1.16044
CAPRISA-004&HIPSS	74	HLA_B*58	0.38	1.48	0.62	3.57	0.967273
CAPRISA-004&HIPSS	74	HLA_B*81	0.977	0.98	0.24	4.05	1.09424
CAPRISA-004	89	rs7519713	0.477	2.26	0.24	21.35	1.07325
CAPRISA-004	89	rs59784663	0.918	1.14	0.1	12.7	1.03275
CAPRISA-004	89	rs77029719	0.535	2.04	0.21	19.46	1.07
CAPRISA-004	89	rs73004025	0.918	1.14	0.1	12.7	1.03275
CAPRISA-004	89	HLA_A*03	0.00522	0.03	0	0.36	0.09396
CAPRISA-004	89	HLA_A*23	0.82	1.3	0.13	12.65	1.23
CAPRISA-004	89	HLA_A*29	0.779	0.76	0.11	5.35	1.27473
CAPRISA-004	89	HLA_A*68	0.839	1.27	0.13	12.45	1.07871
CAPRISA-004	89	HLA_C*03	0.0353	0.18	0.04	0.89	0.3177
CAPRISA-004	89	HLA_C*04	0.835	0.78	0.08	7.99	1.15615
CAPRISA-004	89	HLA_C*06	0.0907	0.27	0.06	1.23	0.40815
CAPRISA-004	89	HLA_C*07	0.352	2.9	0.31	27.2	0.905143
CAPRISA-004	89	HLA_C*08	0.139	0.21	0.03	1.66	0.417
CAPRISA-004	89	HLA_B*07	0.549	0.48	0.04	5.33	0.9882
CAPRISA-004	89	HLA_B*08	0.108	0.19	0.03	1.44	0.3888
CAPRISA-004	89	HLA_B*44	0.853	0.78	0.06	10.76	1.0236
CAPRISA-004	89	HLA_B*58	0.051	0.26	0.07	1.01	0.306
CAPRISA-004&HIPSS	89	rs7519713	0.779	1.2	0.33	4.39	0.779
CAPRISA-004&HIPSS	89	rs59784663	0.756	0.81	0.21	3.12	0.84
CAPRISA-004&HIPSS	89	rs77029719	0.89	1.1	0.3	3.98	0.809091
CAPRISA-004&HIPSS	89	rs73004025	0.756	0.81	0.21	3.12	0.84
CAPRISA-004&HIPSS	89	HLA_A*02	0.196	3.85	0.5	29.61	0.56
CAPRISA-004&HIPSS	89	HLA_A*03	0.0435	0.26	0.07	0.96	0.435
CAPRISA-004&HIPSS	89	HLA_A*23	0.508	0.68	0.21	2.16	0.677333
CAPRISA-004&HIPSS	89	HLA_A*29	0.508	0.67	0.2	2.22	0.677333
CAPRISA-004&HIPSS	89	HLA_A*30	0.784	1.2	0.32	4.53	0.746667
CAPRISA-004&HIPSS	89	HLA_A*68	0.98	1.02	0.31	3.37	0.816667
CAPRISA-004&HIPSS	89	HLA_A*74	0.243	0.35	0.06	2.04	0.54
CAPRISA-004&HIPSS	89	HLA_C*02	0.968	0.97	0.28	3.35	0.841739
CAPRISA-004&HIPSS	89	HLA_C*03	0.0238	0.29	0.1	0.85	0.476
CAPRISA-004&HIPSS	89	HLA_C*04	0.116	5.26	0.66	41.81	0.464
CAPRISA-004&HIPSS	89	HLA_C*06	0.202	0.51	0.18	1.44	0.505
CAPRISA-004&HIPSS	89	HLA_C*07	0.697	0.8	0.27	2.4	0.82
CAPRISA-004&HIPSS	89	HLA_C*08	0.0925	0.16	0.02	1.35	0.616667
CAPRISA-004&HIPSS	89	HLA_C*17	0.393	1.74	0.49	6.23	0.655
CAPRISA-004&HIPSS	89	HLA_B*07	0.46	0.4	0.03	4.59	0.657143
CAPRISA-004&HIPSS	89	HLA_B*08	0.0975	0.36	0.11	1.2	0.4875
CAPRISA-004&HIPSS	89	HLA_B*15	0.333	2.06	0.48	8.93	0.605455
CAPRISA-004&HIPSS	89	HLA_B*42	0.27	3.18	0.41	24.73	0.54
CAPRISA-004&HIPSS	89	HLA_B*44	0.448	0.59	0.15	2.33	0.689231
CAPRISA-004&HIPSS	89	HLA_B*58	0.19	0.5	0.18	1.41	0.633333
